# Supplementary material for: Timing gone awry: distinct tumour suppressive and oncogenic roles of the circadian clock and crosstalk with hypoxia signalling in diverse malignancies
Source: J Transl Med. 2019 Apr 23;17:132. doi: 10.1186/s12967-019-1880-9 (PMC6480786; doi:10.1186/s12967-019-1880-9)
Supplement: Supplementary file 1 — Additional file 1. List of 32 circadian clock genes. [file 12967_2019_1880_MOESM1_ESM.xlsx]

## Sheet: Sheet1
Additional file 1. List of 32 circadian clock genes.
Gene Symbol	Description
ARNTL	aryl hydrocarbon receptor nuclear translocator like
ARNTL2	aryl hydrocarbon receptor nuclear translocator like 2
BHLHE40	basic helix-loop-helix family member e40
BHLHE41	basic helix-loop-helix family member e41
BTRC	beta-transducin repeat containing E3 ubiquitin protein ligase
CLOCK	clock circadian regulator
CREB1	cAMP responsive element binding protein 1
CRY1	cryptochrome circadian regulator 1
CRY2	cryptochrome circadian regulator 2
CSNK1D	casein kinase 1 delta
CSNK1E	casein kinase 1 epsilon
CUL1	cullin 1
FBXL3	F-box and leucine rich repeat protein 3
FBXW11	F-box and WD repeat domain containing 11
NPAS2	neuronal PAS domain protein 2
NR1D1	nuclear receptor subfamily 1 group D member 1
NR1D2	nuclear receptor subfamily 1 group D member 2
PER1	period circadian regulator 1
PER2	period circadian regulator 2
PER3	period circadian regulator 3
PRKAA1	protein kinase AMP-activated catalytic subunit alpha 1
PRKAA2	protein kinase AMP-activated catalytic subunit alpha 2
PRKAB1	protein kinase AMP-activated non-catalytic subunit beta 1
PRKAB2	protein kinase AMP-activated non-catalytic subunit beta 2
PRKAG1	protein kinase AMP-activated non-catalytic subunit gamma 1
PRKAG2	protein kinase AMP-activated non-catalytic subunit gamma 2
PRKAG3	protein kinase AMP-activated non-catalytic subunit gamma 3
RBX1	ring-box 1
RORA	RAR related orphan receptor A
RORB	RAR related orphan receptor B
RORC	RAR related orphan receptor C
SKP1	S-phase kinase associated protein 1
