# Supplementary material for: Timing gone awry: distinct tumour suppressive and oncogenic roles of the circadian clock and crosstalk with hypoxia signalling in diverse malignancies
Source: J Transl Med. 2019 Apr 23;17:132. doi: 10.1186/s12967-019-1880-9 (PMC6480786; doi:10.1186/s12967-019-1880-9)
Supplement: Supplementary file 2 — Additional file 2. List of TCGA tumour and non-tumour samples in 21 cancer types. [file 12967_2019_1880_MOESM2_ESM.xlsx]

## Sheet: Sheet1
Additional file 2. Abbreviations and number of tumour and non-tumour samples in TCGA cancers.
Cohort (TCGA abbreviations)	Non-tumour #	Tumour #	Description
BLCA	19	408	Bladder Urothelial Carcinoma
BRCA	112	10939	Breast invasive carcinoma
CESC	3	304	Cervical squamous cell carcinoma and endocervical adenocarcinoma
CHOL	9	36	Cholangiocarcinoma
COAD	41	285	Colon adenocarcinoma
ESCA	11	184	Oesophageal carcinoma
GBM	5	153	Glioblastoma multiforme
GBMLGG	5	669	Glioma
HNSC	44	520	Head and Neck squamous cell carcinoma
KICH	25	66	Kidney Chromophobe
KIPAN	129	889	Pan-kidney cohort
KIRC	72	533	Kidney renal clear cell carcinoma
KIRP	32	290	Kidney renal papillary cell carcinoma
LIHC	50	371	Liver hepatocellular carcinoma
LUAD	59	515	Lung adenocarcinoma
LUSC	51	501	Lung squamous cell carcinoma
PAAD	4	178	Pancreatic adenocarcinoma
SARC	2	259	Sarcoma
STAD	35	415	Stomach adenocarcinoma
STES	46	599	Stomach and Oesophageal carcinoma
UCEC	11	370	Uterine Corpus Endometrial Carcinoma
