# Supplementary material for: Timing gone awry: distinct tumour suppressive and oncogenic roles of the circadian clock and crosstalk with hypoxia signalling in diverse malignancies
Source: J Transl Med. 2019 Apr 23;17:132. doi: 10.1186/s12967-019-1880-9 (PMC6480786; doi:10.1186/s12967-019-1880-9)
Supplement: Supplementary file 3 — Additional file 3. Differentially expressed genes between patients separated by ClockLoss or ClockGain into 4th and 1st quartiles. [file 12967_2019_1880_MOESM3_ESM.xlsx]

## Sheet: Sheet1
Additional file 3. Differentially expressed genes between patients separated by ClockLoss or ClockGain into 4th and 1st quartiles.
Entrez ID	Log2 fold change	P value	Cancer	Gene Set
118663	-3.96209	2.34847e-09	Bladder	ClockLost
3158	-3.44286	1.91902e-05	Bladder	ClockLost
3294	-3.13513	7.36479e-10	Bladder	ClockLost
387695	-3.07133	9.40905e-07	Bladder	ClockLost
64600	-3.05745	1.60962e-06	Bladder	ClockLost
6690	-2.88162	0.000706581	Bladder	ClockLost
3855	-2.79047	1.09747e-07	Bladder	ClockLost
10202	-2.71035	4.0842e-05	Bladder	ClockLost
6899	-2.62709	4.6178e-09	Bladder	ClockLost
100188947	-2.62084	6.21013e-06	Bladder	ClockLost
7136	-2.60873	7.1624e-08	Bladder	ClockLost
100144604	-2.53082	5.83283e-07	Bladder	ClockLost
84290	-2.4303	2.0608e-05	Bladder	ClockLost
8581	-2.37975	0.000690476	Bladder	ClockLost
54997	-2.34036	8.88379e-07	Bladder	ClockLost
54578	-2.29549	1.28787e-05	Bladder	ClockLost
7379	-2.28124	0.00163934	Bladder	ClockLost
90019	-2.24097	1.68544e-05	Bladder	ClockLost
399717	-2.22962	8.46931e-06	Bladder	ClockLost
3846	-2.21825	1.58737e-07	Bladder	ClockLost
80307	-2.21765	1.67618e-06	Bladder	ClockLost
2172	-2.17725	2.00448e-06	Bladder	ClockLost
6623	-2.1654	1.09395e-06	Bladder	ClockLost
54600	-2.14167	1.08854e-05	Bladder	ClockLost
5816	-2.13077	6.23907e-05	Bladder	ClockLost
55289	-2.11721	2.41857e-05	Bladder	ClockLost
7054	-2.10436	5.76336e-05	Bladder	ClockLost
2679	-2.08831	1.59512e-07	Bladder	ClockLost
285489	-2.06436	7.70359e-09	Bladder	ClockLost
126410	-2.05326	0.000349288	Bladder	ClockLost
57830	-2.03932	1.0778e-08	Bladder	ClockLost
1591	-2.03476	8.51808e-05	Bladder	ClockLost
169166	-2.005	0.00347426	Bladder	ClockLost
10974	-2.0037	7.94474e-07	Bladder	ClockLost
90853	-2.00262	4.38373e-08	Bladder	ClockLost
3814	-1.99421	2.61775e-07	Bladder	ClockLost
11199	-1.99139	0.00372418	Bladder	ClockLost
3038	-1.98322	1.36079e-09	Bladder	ClockLost
348938	-1.97509	4.4181e-08	Bladder	ClockLost
652995	-1.97035	0.000877137	Bladder	ClockLost
6563	-1.96571	0.00130794	Bladder	ClockLost
142827	-1.96146	1.46195e-05	Bladder	ClockLost
404550	-1.94961	6.20881e-13	Bladder	ClockLost
7140	-1.94129	0.000500586	Bladder	ClockLost
84951	-1.93204	2.62387e-06	Bladder	ClockLost
8000	-1.92761	0.00724673	Bladder	ClockLost
3783	-1.90491	5.21307e-11	Bladder	ClockLost
5801	-1.90103	2.15886e-05	Bladder	ClockLost
54857	-1.89965	0.000213524	Bladder	ClockLost
1510	-1.89762	0.00222078	Bladder	ClockLost
6275	-1.89587	6.92052e-11	Bladder	ClockLost
84808	-1.86352	1.0207e-12	Bladder	ClockLost
6273	-1.86325	0.00036891	Bladder	ClockLost
147699	-1.86136	6.08305e-08	Bladder	ClockLost
642587	-1.85896	4.66863e-06	Bladder	ClockLost
55118	-1.84515	0.00488377	Bladder	ClockLost
387273	-1.84046	4.69883e-08	Bladder	ClockLost
5460	-1.82001	4.86667e-06	Bladder	ClockLost
3481	-1.81634	0.00212143	Bladder	ClockLost
8626	-1.8125	2.26743e-05	Bladder	ClockLost
127943	-1.80243	1.92732e-07	Bladder	ClockLost
23584	-1.79084	0.00454414	Bladder	ClockLost
6276	-1.78172	6.03868e-06	Bladder	ClockLost
6799	-1.77646	3.07674e-08	Bladder	ClockLost
117144	-1.75943	6.22626e-06	Bladder	ClockLost
6928	-1.75753	0.00245409	Bladder	ClockLost
51442	-1.75685	0.000651161	Bladder	ClockLost
6286	-1.74667	0.000319731	Bladder	ClockLost
284233	-1.74405	0.000222202	Bladder	ClockLost
9127	-1.74106	2.18534e-07	Bladder	ClockLost
1852	-1.73637	2.17191e-05	Bladder	ClockLost
10349	-1.73262	1.6473e-06	Bladder	ClockLost
51214	-1.72836	3.82948e-05	Bladder	ClockLost
6822	-1.72771	0.00164642	Bladder	ClockLost
389119	-1.72188	1.75808e-13	Bladder	ClockLost
150209	-1.71118	3.62893e-08	Bladder	ClockLost
6947	-1.70945	0.00461166	Bladder	ClockLost
441869	-1.70397	2.28494e-09	Bladder	ClockLost
768	-1.70002	0.00250267	Bladder	ClockLost
157739	-1.69987	4.34886e-05	Bladder	ClockLost
1917	-1.69549	0.00439946	Bladder	ClockLost
57127	-1.68867	0.00102383	Bladder	ClockLost
2709	-1.67424	5.9091e-05	Bladder	ClockLost
51702	-1.67148	0.00778186	Bladder	ClockLost
4583	-1.65627	0.00450616	Bladder	ClockLost
127845	-1.65262	4.85363e-05	Bladder	ClockLost
3581	-1.64295	1.91198e-06	Bladder	ClockLost
127534	-1.64272	9.65998e-05	Bladder	ClockLost
54742	-1.64078	8.50961e-06	Bladder	ClockLost
2203	-1.62588	6.73796e-06	Bladder	ClockLost
55287	-1.62217	4.09632e-06	Bladder	ClockLost
146279	-1.61128	3.53362e-05	Bladder	ClockLost
653145	-1.60736	8.23279e-05	Bladder	ClockLost
54094	-1.60138	0.000525633	Bladder	ClockLost
100130889	-1.59326	1.58661e-05	Bladder	ClockLost
149134	-1.58762	5.79262e-06	Bladder	ClockLost
2051	-1.5777	1.61814e-05	Bladder	ClockLost
284837	-1.57551	1.07527e-05	Bladder	ClockLost
79849	-1.57361	0.000569042	Bladder	ClockLost
64073	-1.56388	1.2551e-07	Bladder	ClockLost
4909	-1.56286	1.67414e-05	Bladder	ClockLost
4319	-1.55106	0.00467501	Bladder	ClockLost
6469	-1.54341	0.00345355	Bladder	ClockLost
3713	-1.53774	0.00185941	Bladder	ClockLost
2261	-1.53633	0.000397543	Bladder	ClockLost
828	-1.52509	5.68611e-05	Bladder	ClockLost
3552	-1.52164	0.00213987	Bladder	ClockLost
80761	-1.51409	0.00410134	Bladder	ClockLost
139728	-1.5128	0.00376608	Bladder	ClockLost
57801	-1.50781	1.41192e-10	Bladder	ClockLost
8928	-1.50202	5.07299e-07	Bladder	ClockLost
5918	1.50028	0.00112581	Bladder	ClockLost
1536	1.50052	1.31845e-05	Bladder	ClockLost
57595	1.50082	3.27622e-06	Bladder	ClockLost
1850	1.50084	1.51638e-11	Bladder	ClockLost
51440	1.50119	9.01913e-07	Bladder	ClockLost
25932	1.50245	1.93353e-11	Bladder	ClockLost
140862	1.50312	2.36251e-07	Bladder	ClockLost
1310	1.5046	7.71233e-07	Bladder	ClockLost
222865	1.50571	4.63859e-05	Bladder	ClockLost
6326	1.50636	3.3937e-05	Bladder	ClockLost
9379	1.5069	6.367e-06	Bladder	ClockLost
2908	1.50768	8.66957e-13	Bladder	ClockLost
3067	1.50769	5.15847e-06	Bladder	ClockLost
387104	1.50796	1.38848e-07	Bladder	ClockLost
81849	1.50898	2.5531e-06	Bladder	ClockLost
3779	1.50918	3.67654e-06	Bladder	ClockLost
56097	1.50926	4.33425e-08	Bladder	ClockLost
7148	1.50958	2.61118e-05	Bladder	ClockLost
374879	1.51071	9.44672e-12	Bladder	ClockLost
23132	1.51091	1.85611e-14	Bladder	ClockLost
933	1.51096	4.84e-05	Bladder	ClockLost
6869	1.51097	3.03691e-06	Bladder	ClockLost
65267	1.51175	1.67768e-06	Bladder	ClockLost
1030	1.51342	3.84796e-05	Bladder	ClockLost
57565	1.51398	9.40349e-08	Bladder	ClockLost
285382	1.51432	1.03386e-08	Bladder	ClockLost
6456	1.51443	0.00397869	Bladder	ClockLost
6489	1.51506	8.81408e-07	Bladder	ClockLost
3676	1.51636	5.81636e-08	Bladder	ClockLost
10644	1.51649	0.000977217	Bladder	ClockLost
200844	1.51651	1.47441e-05	Bladder	ClockLost
26191	1.51727	8.72583e-06	Bladder	ClockLost
9783	1.5173	3.89656e-10	Bladder	ClockLost
2009	1.51749	5.43146e-11	Bladder	ClockLost
5793	1.5177	2.0075e-12	Bladder	ClockLost
10659	1.51797	2.99776e-08	Bladder	ClockLost
7044	1.51865	1.56979e-05	Bladder	ClockLost
2532	1.51984	0.00147264	Bladder	ClockLost
56111	1.52199	3.76285e-09	Bladder	ClockLost
57082	1.52313	2.45092e-09	Bladder	ClockLost
56110	1.52369	5.52234e-10	Bladder	ClockLost
729408	1.5251	0.000434184	Bladder	ClockLost
81793	1.52655	1.3209e-05	Bladder	ClockLost
5596	1.52717	0.000392645	Bladder	ClockLost
57526	1.52747	4.99924e-06	Bladder	ClockLost
1307	1.52752	4.78399e-06	Bladder	ClockLost
2326	1.52776	0.000307	Bladder	ClockLost
445577	1.52896	1.23536e-11	Bladder	ClockLost
84952	1.52916	3.01967e-09	Bladder	ClockLost
59352	1.52942	7.82166e-05	Bladder	ClockLost
387119	1.5297	3.31738e-13	Bladder	ClockLost
1438	1.5297	6.36889e-06	Bladder	ClockLost
11037	1.52989	3.73644e-09	Bladder	ClockLost
4109	1.5306	0.00309866	Bladder	ClockLost
4744	1.53145	9.47817e-06	Bladder	ClockLost
57494	1.53235	1.35584e-12	Bladder	ClockLost
146057	1.53239	2.08466e-17	Bladder	ClockLost
3071	1.53277	1.04268e-05	Bladder	ClockLost
348093	1.53338	2.5019e-07	Bladder	ClockLost
155465	1.53357	0.000127603	Bladder	ClockLost
761	1.53503	1.78872e-07	Bladder	ClockLost
63976	1.53552	1.38252e-05	Bladder	ClockLost
25822	1.53572	1.56676e-11	Bladder	ClockLost
800	1.53575	4.7928e-10	Bladder	ClockLost
6441	1.53718	5.95419e-06	Bladder	ClockLost
9122	1.53753	8.475e-09	Bladder	ClockLost
285513	1.53868	1.97645e-09	Bladder	ClockLost
3679	1.53904	2.13204e-08	Bladder	ClockLost
57419	1.54007	9.49498e-07	Bladder	ClockLost
3570	1.54164	6.14855e-08	Bladder	ClockLost
222389	1.54204	1.72249e-06	Bladder	ClockLost
83992	1.54207	0.000431915	Bladder	ClockLost
1278	1.54217	8.19364e-07	Bladder	ClockLost
5322	1.5426	2.80997e-05	Bladder	ClockLost
64168	1.5428	9.14139e-07	Bladder	ClockLost
2650	1.54562	1.51743e-06	Bladder	ClockLost
56109	1.54577	5.52735e-12	Bladder	ClockLost
284217	1.546	0.000310808	Bladder	ClockLost
6801	1.54634	2.79041e-16	Bladder	ClockLost
80759	1.54711	7.58495e-07	Bladder	ClockLost
9332	1.54807	0.000213815	Bladder	ClockLost
10800	1.54811	3.51413e-08	Bladder	ClockLost
167465	1.54869	4.48876e-11	Bladder	ClockLost
260436	1.55001	0.00257569	Bladder	ClockLost
255743	1.55006	1.87787e-07	Bladder	ClockLost
1821	1.55033	1.98644e-10	Bladder	ClockLost
94015	1.55089	6.19741e-10	Bladder	ClockLost
25878	1.55105	2.76358e-07	Bladder	ClockLost
6506	1.5519	6.98823e-08	Bladder	ClockLost
57619	1.55199	5.44137e-09	Bladder	ClockLost
387751	1.55217	4.52317e-07	Bladder	ClockLost
9503	1.55221	0.00171007	Bladder	ClockLost
23201	1.55223	1.10199e-16	Bladder	ClockLost
11228	1.55255	2.07002e-11	Bladder	ClockLost
6523	1.55334	3.48024e-05	Bladder	ClockLost
57458	1.55348	6.16602e-11	Bladder	ClockLost
33	1.55382	8.39115e-05	Bladder	ClockLost
3037	1.55393	2.07012e-05	Bladder	ClockLost
23057	1.55458	1.02811e-05	Bladder	ClockLost
64101	1.5582	3.73525e-10	Bladder	ClockLost
6356	1.55831	0.000252694	Bladder	ClockLost
4045	1.55874	8.02643e-07	Bladder	ClockLost
54551	1.56024	1.00714e-06	Bladder	ClockLost
203447	1.56095	1.05296e-05	Bladder	ClockLost
3696	1.56106	3.6802e-08	Bladder	ClockLost
130271	1.56157	8.83257e-12	Bladder	ClockLost
7292	1.56292	1.40931e-08	Bladder	ClockLost
8470	1.5637	4.96961e-07	Bladder	ClockLost
55206	1.56543	3.26292e-10	Bladder	ClockLost
79614	1.56568	1.39491e-08	Bladder	ClockLost
100126784	1.56571	7.23815e-07	Bladder	ClockLost
152485	1.56685	1.04514e-13	Bladder	ClockLost
8013	1.56715	6.71265e-07	Bladder	ClockLost
944	1.56832	4.49326e-07	Bladder	ClockLost
54829	1.56848	6.42467e-06	Bladder	ClockLost
23708	1.56923	1.1471e-07	Bladder	ClockLost
5915	1.57207	5.18917e-10	Bladder	ClockLost
154214	1.57328	1.74751e-07	Bladder	ClockLost
134111	1.57348	5.30645e-07	Bladder	ClockLost
2247	1.57409	1.20283e-07	Bladder	ClockLost
23542	1.57418	6.1275e-06	Bladder	ClockLost
627	1.57471	8.09433e-07	Bladder	ClockLost
1301	1.57492	0.00284617	Bladder	ClockLost
57685	1.57548	1.75324e-11	Bladder	ClockLost
54463	1.57564	6.12387e-08	Bladder	ClockLost
10143	1.57609	6.56475e-06	Bladder	ClockLost
63923	1.57765	3.27829e-07	Bladder	ClockLost
144195	1.57781	2.24444e-08	Bladder	ClockLost
5071	1.57793	2.60738e-08	Bladder	ClockLost
283358	1.57835	2.35153e-05	Bladder	ClockLost
5999	1.58015	5.86621e-06	Bladder	ClockLost
23127	1.58041	4.27507e-07	Bladder	ClockLost
441376	1.58049	4.20397e-07	Bladder	ClockLost
84553	1.58194	2.4311e-07	Bladder	ClockLost
79625	1.58346	1.19177e-06	Bladder	ClockLost
7357	1.58359	1.82059e-10	Bladder	ClockLost
7447	1.58386	0.000977919	Bladder	ClockLost
23037	1.58421	3.8077e-09	Bladder	ClockLost
114134	1.58506	1.86188e-15	Bladder	ClockLost
83850	1.58543	1.74824e-07	Bladder	ClockLost
7412	1.58763	4.45608e-08	Bladder	ClockLost
56144	1.58835	8.43765e-05	Bladder	ClockLost
91653	1.58926	9.08596e-10	Bladder	ClockLost
114987	1.58977	7.44385e-12	Bladder	ClockLost
2335	1.59019	2.44691e-05	Bladder	ClockLost
388135	1.5902	1.98686e-06	Bladder	ClockLost
1511	1.59024	0.000143202	Bladder	ClockLost
4856	1.59063	3.28134e-10	Bladder	ClockLost
54518	1.59086	1.21554e-06	Bladder	ClockLost
92126	1.59127	1.2507e-11	Bladder	ClockLost
313	1.59186	9.22727e-05	Bladder	ClockLost
5655	1.59311	0.0068814	Bladder	ClockLost
79966	1.59435	2.34204e-08	Bladder	ClockLost
146857	1.5973	3.77452e-07	Bladder	ClockLost
50940	1.59763	1.1824e-08	Bladder	ClockLost
399959	1.59856	1.33508e-06	Bladder	ClockLost
4649	1.59886	1.90391e-19	Bladder	ClockLost
10568	1.60002	0.000201364	Bladder	ClockLost
185	1.60089	6.04282e-06	Bladder	ClockLost
84197	1.60095	2.40086e-11	Bladder	ClockLost
91752	1.60107	2.54976e-07	Bladder	ClockLost
23022	1.6012	1.08737e-12	Bladder	ClockLost
8839	1.60158	0.000339741	Bladder	ClockLost
2583	1.6025	3.43842e-05	Bladder	ClockLost
57698	1.60285	2.06767e-13	Bladder	ClockLost
55130	1.60366	4.09172e-07	Bladder	ClockLost
658	1.60738	0.000113752	Bladder	ClockLost
151230	1.60753	4.32102e-11	Bladder	ClockLost
645369	1.60799	4.25906e-09	Bladder	ClockLost
100170939	1.60855	1.15271e-10	Bladder	ClockLost
9455	1.60894	7.00684e-08	Bladder	ClockLost
165829	1.60943	1.16175e-07	Bladder	ClockLost
347689	1.60944	3.19887e-07	Bladder	ClockLost
26153	1.6117	5.60156e-11	Bladder	ClockLost
56967	1.61342	9.26283e-08	Bladder	ClockLost
221692	1.614	3.02879e-11	Bladder	ClockLost
116496	1.61454	2.64688e-11	Bladder	ClockLost
256691	1.61845	1.6196e-05	Bladder	ClockLost
6662	1.61848	4.48735e-06	Bladder	ClockLost
8876	1.61852	2.22561e-05	Bladder	ClockLost
25939	1.61905	5.37463e-10	Bladder	ClockLost
161725	1.61927	1.88489e-10	Bladder	ClockLost
375484	1.61931	5.1991e-09	Bladder	ClockLost
25937	1.61956	1.69472e-16	Bladder	ClockLost
5055	1.62005	0.0070893	Bladder	ClockLost
10060	1.62105	4.45176e-09	Bladder	ClockLost
6571	1.62129	3.83352e-09	Bladder	ClockLost
3604	1.62136	7.53473e-07	Bladder	ClockLost
64208	1.62162	0.000197295	Bladder	ClockLost
25924	1.62241	3.00086e-06	Bladder	ClockLost
8447	1.62367	5.68069e-08	Bladder	ClockLost
9464	1.62497	3.21196e-05	Bladder	ClockLost
5099	1.62553	2.89293e-05	Bladder	ClockLost
122481	1.62776	2.80524e-10	Bladder	ClockLost
2259	1.63023	4.13807e-07	Bladder	ClockLost
56104	1.63079	5.77484e-07	Bladder	ClockLost
23089	1.63161	0.00111654	Bladder	ClockLost
8120	1.63186	5.14667e-05	Bladder	ClockLost
4782	1.63325	7.05854e-17	Bladder	ClockLost
57535	1.63452	6.40639e-06	Bladder	ClockLost
10982	1.63456	2.57313e-21	Bladder	ClockLost
9856	1.63524	5.56804e-06	Bladder	ClockLost
84000	1.6367	1.52546e-05	Bladder	ClockLost
8522	1.63718	4.85506e-09	Bladder	ClockLost
55796	1.63726	6.8631e-13	Bladder	ClockLost
55026	1.63729	1.09355e-07	Bladder	ClockLost
1293	1.63744	3.64207e-08	Bladder	ClockLost
6910	1.63766	9.38817e-07	Bladder	ClockLost
54741	1.63778	7.87346e-13	Bladder	ClockLost
9658	1.63833	1.9244e-13	Bladder	ClockLost
79901	1.63848	9.97958e-12	Bladder	ClockLost
547	1.63953	0.00211127	Bladder	ClockLost
6925	1.64129	1.44238e-17	Bladder	ClockLost
257218	1.64159	1.87414e-13	Bladder	ClockLost
7096	1.64175	2.057e-09	Bladder	ClockLost
157753	1.64181	6.13422e-09	Bladder	ClockLost
26278	1.64205	4.55508e-10	Bladder	ClockLost
479	1.6421	2.54315e-05	Bladder	ClockLost
56106	1.64237	6.02835e-07	Bladder	ClockLost
79627	1.64301	1.16993e-09	Bladder	ClockLost
1634	1.64311	1.01144e-06	Bladder	ClockLost
116	1.64397	6.49891e-07	Bladder	ClockLost
11278	1.64545	7.8854e-13	Bladder	ClockLost
6401	1.64698	0.000143558	Bladder	ClockLost
114805	1.64731	5.3163e-06	Bladder	ClockLost
5325	1.64752	1.06732e-11	Bladder	ClockLost
11254	1.64849	0.000141125	Bladder	ClockLost
9468	1.64926	3.34563e-06	Bladder	ClockLost
3897	1.64954	0.00228659	Bladder	ClockLost
220972	1.64974	1.51371e-15	Bladder	ClockLost
57689	1.65133	1.43628e-08	Bladder	ClockLost
154664	1.65153	0.000171431	Bladder	ClockLost
266727	1.65178	6.59965e-08	Bladder	ClockLost
57482	1.6533	5.71915e-09	Bladder	ClockLost
4130	1.6547	7.51665e-12	Bladder	ClockLost
775	1.65519	9.84795e-10	Bladder	ClockLost
10858	1.65626	1.97869e-11	Bladder	ClockLost
64078	1.65685	3.19777e-05	Bladder	ClockLost
4883	1.65727	5.76262e-10	Bladder	ClockLost
5629	1.65748	4.60597e-07	Bladder	ClockLost
146713	1.65918	3.93973e-05	Bladder	ClockLost
7043	1.6594	5.7722e-12	Bladder	ClockLost
5576	1.66007	7.07514e-16	Bladder	ClockLost
3426	1.66031	4.35655e-09	Bladder	ClockLost
2081	1.66046	1.34051e-14	Bladder	ClockLost
64067	1.66123	1.53369e-07	Bladder	ClockLost
134429	1.66129	2.44475e-09	Bladder	ClockLost
1824	1.66221	5.2372e-06	Bladder	ClockLost
646405	1.66225	1.63735e-10	Bladder	ClockLost
57705	1.66295	5.68085e-06	Bladder	ClockLost
152573	1.66331	3.63485e-08	Bladder	ClockLost
2099	1.66412	1.01376e-07	Bladder	ClockLost
202181	1.66426	5.13404e-15	Bladder	ClockLost
117248	1.66508	1.38271e-08	Bladder	ClockLost
222663	1.66614	1.16072e-07	Bladder	ClockLost
57731	1.66664	8.49621e-08	Bladder	ClockLost
140628	1.66728	4.05984e-05	Bladder	ClockLost
140886	1.66734	1.56545e-09	Bladder	ClockLost
51806	1.6674	0.00666668	Bladder	ClockLost
9912	1.66788	2.96133e-11	Bladder	ClockLost
653653	1.66805	3.79499e-15	Bladder	ClockLost
25999	1.66806	1.35065e-10	Bladder	ClockLost
1281	1.66851	3.11292e-07	Bladder	ClockLost
28513	1.66883	2.67844e-07	Bladder	ClockLost
164284	1.66889	0.000103264	Bladder	ClockLost
9104	1.67005	1.82021e-06	Bladder	ClockLost
687	1.67151	6.18166e-16	Bladder	ClockLost
256309	1.67204	6.91443e-12	Bladder	ClockLost
56128	1.67268	1.33556e-07	Bladder	ClockLost
1993	1.674	6.78475e-05	Bladder	ClockLost
201134	1.67426	2.17257e-12	Bladder	ClockLost
84460	1.67469	2.41206e-09	Bladder	ClockLost
641298	1.67564	3.23874e-10	Bladder	ClockLost
56112	1.67634	1.3024e-10	Bladder	ClockLost
4330	1.67677	9.80164e-08	Bladder	ClockLost
10232	1.67718	0.00730062	Bladder	ClockLost
5788	1.67723	9.99038e-06	Bladder	ClockLost
3776	1.6773	2.15719e-07	Bladder	ClockLost
54937	1.67845	5.10214e-05	Bladder	ClockLost
169044	1.67924	0.000133517	Bladder	ClockLost
4239	1.67986	3.52373e-06	Bladder	ClockLost
5079	1.67994	2.78002e-06	Bladder	ClockLost
8671	1.68002	4.06903e-05	Bladder	ClockLost
153478	1.68052	0.00152307	Bladder	ClockLost
3908	1.68069	2.80906e-12	Bladder	ClockLost
23284	1.68072	7.13965e-06	Bladder	ClockLost
10439	1.6816	1.86768e-07	Bladder	ClockLost
79608	1.68179	8.58987e-06	Bladder	ClockLost
7434	1.68251	1.81468e-07	Bladder	ClockLost
133022	1.68276	1.17662e-08	Bladder	ClockLost
5218	1.68505	9.64087e-11	Bladder	ClockLost
4015	1.68511	8.53127e-09	Bladder	ClockLost
23528	1.68655	8.95681e-13	Bladder	ClockLost
80332	1.68761	2.7754e-06	Bladder	ClockLost
79750	1.68767	4.69584e-08	Bladder	ClockLost
3112	1.68839	1.52627e-07	Bladder	ClockLost
55022	1.68865	5.94719e-09	Bladder	ClockLost
7325	1.68895	1.62315e-10	Bladder	ClockLost
55553	1.6894	3.54716e-07	Bladder	ClockLost
9953	1.68995	3.17142e-09	Bladder	ClockLost
306	1.69051	2.00774e-05	Bladder	ClockLost
5577	1.69055	4.25684e-11	Bladder	ClockLost
85449	1.69189	1.74159e-05	Bladder	ClockLost
56100	1.69404	7.84366e-10	Bladder	ClockLost
3671	1.69453	2.54532e-05	Bladder	ClockLost
1602	1.69512	2.93157e-08	Bladder	ClockLost
6769	1.69604	2.81761e-06	Bladder	ClockLost
9378	1.69622	1.48953e-06	Bladder	ClockLost
56944	1.69995	5.81305e-09	Bladder	ClockLost
54898	1.70139	1.39692e-08	Bladder	ClockLost
57551	1.70183	1.6871e-17	Bladder	ClockLost
80031	1.70296	6.73796e-11	Bladder	ClockLost
129293	1.70363	1.11428e-05	Bladder	ClockLost
10788	1.70373	2.86516e-11	Bladder	ClockLost
685	1.7048	7.4961e-09	Bladder	ClockLost
84301	1.70495	4.5925e-11	Bladder	ClockLost
27233	1.70496	1.39053e-09	Bladder	ClockLost
785	1.70624	9.49801e-09	Bladder	ClockLost
4283	1.70671	0.00144849	Bladder	ClockLost
6785	1.70782	1.21923e-07	Bladder	ClockLost
64094	1.70803	1.71217e-07	Bladder	ClockLost
2786	1.70913	4.79393e-05	Bladder	ClockLost
83872	1.70987	7.10641e-08	Bladder	ClockLost
55283	1.7122	3.77416e-05	Bladder	ClockLost
10125	1.71252	2.62457e-08	Bladder	ClockLost
5294	1.71338	1.33359e-08	Bladder	ClockLost
54558	1.71501	3.59083e-10	Bladder	ClockLost
23349	1.71523	1.42439e-08	Bladder	ClockLost
3624	1.71631	5.77168e-05	Bladder	ClockLost
55203	1.71659	1.15699e-08	Bladder	ClockLost
552	1.71946	8.90891e-09	Bladder	ClockLost
2289	1.72053	1.19756e-11	Bladder	ClockLost
84620	1.7211	6.38348e-06	Bladder	ClockLost
22801	1.72115	1.39713e-06	Bladder	ClockLost
9687	1.72255	1.88889e-09	Bladder	ClockLost
3778	1.7237	4.84866e-08	Bladder	ClockLost
203859	1.72449	4.32804e-06	Bladder	ClockLost
84448	1.72552	9.46735e-10	Bladder	ClockLost
25802	1.72701	2.47009e-06	Bladder	ClockLost
79937	1.72751	1.24355e-05	Bladder	ClockLost
1363	1.72784	5.61878e-12	Bladder	ClockLost
6689	1.72844	3.99172e-05	Bladder	ClockLost
55521	1.72847	1.35302e-08	Bladder	ClockLost
79974	1.72876	1.39021e-08	Bladder	ClockLost
389558	1.73059	6.61724e-07	Bladder	ClockLost
7857	1.73364	7.7691e-08	Bladder	ClockLost
4100	1.73631	0.000388878	Bladder	ClockLost
219333	1.73634	1.80775e-19	Bladder	ClockLost
8406	1.73665	1.26499e-07	Bladder	ClockLost
3768	1.73685	6.48109e-07	Bladder	ClockLost
2260	1.73723	1.5151e-10	Bladder	ClockLost
10100	1.73772	5.47751e-10	Bladder	ClockLost
79827	1.73876	1.42319e-05	Bladder	ClockLost
8038	1.7407	1.77316e-08	Bladder	ClockLost
26	1.74206	4.47921e-05	Bladder	ClockLost
55771	1.74552	7.07798e-08	Bladder	ClockLost
375057	1.74609	1.80049e-07	Bladder	ClockLost
253827	1.74668	2.38845e-09	Bladder	ClockLost
1114	1.74677	2.86379e-05	Bladder	ClockLost
57537	1.74794	2.53842e-05	Bladder	ClockLost
1296	1.74829	1.99251e-09	Bladder	ClockLost
7373	1.74916	6.56827e-10	Bladder	ClockLost
3899	1.74986	4.0252e-07	Bladder	ClockLost
26507	1.75011	2.38703e-06	Bladder	ClockLost
342184	1.75093	2.70752e-09	Bladder	ClockLost
1129	1.75143	1.35953e-07	Bladder	ClockLost
7512	1.75155	4.56901e-06	Bladder	ClockLost
56103	1.75177	3.54118e-09	Bladder	ClockLost
79953	1.75198	2.05056e-05	Bladder	ClockLost
1960	1.75256	5.36583e-09	Bladder	ClockLost
10481	1.75296	0.00010995	Bladder	ClockLost
57631	1.75467	3.47129e-10	Bladder	ClockLost
84239	1.75494	2.02367e-07	Bladder	ClockLost
2151	1.75541	2.3129e-07	Bladder	ClockLost
63951	1.75547	5.67854e-06	Bladder	ClockLost
9586	1.75577	3.43556e-12	Bladder	ClockLost
23066	1.7564	2.61342e-10	Bladder	ClockLost
56130	1.75728	3.23963e-06	Bladder	ClockLost
116931	1.7573	3.93257e-10	Bladder	ClockLost
56132	1.75735	7.77616e-10	Bladder	ClockLost
9496	1.75782	1.15265e-06	Bladder	ClockLost
340419	1.75802	3.83111e-07	Bladder	ClockLost
10149	1.75805	5.02539e-07	Bladder	ClockLost
170692	1.75866	1.96532e-09	Bladder	ClockLost
57451	1.75881	0.00496353	Bladder	ClockLost
57016	1.76107	0.00351376	Bladder	ClockLost
931	1.76137	0.000487	Bladder	ClockLost
115908	1.76188	4.63097e-07	Bladder	ClockLost
374383	1.76354	6.8293e-12	Bladder	ClockLost
340527	1.76559	1.5578e-09	Bladder	ClockLost
57198	1.76677	2.93097e-13	Bladder	ClockLost
8436	1.76687	1.67006e-10	Bladder	ClockLost
1462	1.76802	8.81973e-08	Bladder	ClockLost
58528	1.76814	6.8546e-15	Bladder	ClockLost
89832	1.76833	1.15765e-08	Bladder	ClockLost
10687	1.76932	2.44287e-08	Bladder	ClockLost
56101	1.76944	1.68477e-05	Bladder	ClockLost
256987	1.76993	1.50848e-10	Bladder	ClockLost
64388	1.77315	1.10206e-06	Bladder	ClockLost
55252	1.77336	1.28828e-16	Bladder	ClockLost
9194	1.77428	2.07576e-09	Bladder	ClockLost
1740	1.77512	2.88413e-08	Bladder	ClockLost
2117	1.7755	8.55303e-16	Bladder	ClockLost
64506	1.77591	2.85822e-09	Bladder	ClockLost
5334	1.77665	6.09276e-16	Bladder	ClockLost
83857	1.77731	2.71087e-10	Bladder	ClockLost
494470	1.7789	3.0526e-07	Bladder	ClockLost
100033416	1.77907	2.95886e-07	Bladder	ClockLost
2045	1.78008	1.11038e-05	Bladder	ClockLost
25928	1.7825	4.54566e-07	Bladder	ClockLost
349152	1.78295	3.04556e-10	Bladder	ClockLost
158158	1.78481	1.00542e-05	Bladder	ClockLost
283208	1.78581	1.21936e-08	Bladder	ClockLost
6366	1.78628	0.0014486	Bladder	ClockLost
8828	1.79082	5.33369e-11	Bladder	ClockLost
196264	1.79184	5.58468e-12	Bladder	ClockLost
50804	1.79205	7.88519e-07	Bladder	ClockLost
8654	1.79219	2.61003e-18	Bladder	ClockLost
10333	1.79228	2.14203e-10	Bladder	ClockLost
9258	1.7975	1.18111e-13	Bladder	ClockLost
9699	1.79811	5.89904e-06	Bladder	ClockLost
80183	1.80035	4.37027e-07	Bladder	ClockLost
1896	1.8007	9.69365e-09	Bladder	ClockLost
5137	1.80086	1.49514e-08	Bladder	ClockLost
2561	1.80088	1.0081e-07	Bladder	ClockLost
3174	1.80263	4.24638e-06	Bladder	ClockLost
84056	1.80317	1.8096e-14	Bladder	ClockLost
286097	1.80435	4.20238e-12	Bladder	ClockLost
23114	1.80576	9.41116e-12	Bladder	ClockLost
2627	1.80906	3.33378e-09	Bladder	ClockLost
1806	1.81047	1.36124e-08	Bladder	ClockLost
619279	1.81178	4.72865e-13	Bladder	ClockLost
92949	1.81182	1.62512e-07	Bladder	ClockLost
27123	1.81408	2.98021e-07	Bladder	ClockLost
353189	1.81484	6.51454e-06	Bladder	ClockLost
57600	1.81531	1.08507e-16	Bladder	ClockLost
7130	1.81627	4.37109e-06	Bladder	ClockLost
8842	1.81653	0.000193552	Bladder	ClockLost
9829	1.81839	7.79084e-07	Bladder	ClockLost
57161	1.82104	5.28539e-14	Bladder	ClockLost
51363	1.82125	2.08542e-09	Bladder	ClockLost
100132406	1.82214	5.36471e-14	Bladder	ClockLost
5354	1.82244	1.65028e-07	Bladder	ClockLost
1840	1.82285	1.47939e-10	Bladder	ClockLost
5978	1.82297	6.624e-14	Bladder	ClockLost
25925	1.82334	1.7485e-12	Bladder	ClockLost
4254	1.8241	5.12241e-12	Bladder	ClockLost
23500	1.82511	8.87194e-15	Bladder	ClockLost
51050	1.82714	3.44193e-07	Bladder	ClockLost
284297	1.82741	5.23429e-08	Bladder	ClockLost
253832	1.82745	3.78818e-12	Bladder	ClockLost
7306	1.82819	1.55606e-07	Bladder	ClockLost
26025	1.82836	2.15247e-12	Bladder	ClockLost
55175	1.82936	6.60227e-15	Bladder	ClockLost
2957	1.82959	1.21642e-15	Bladder	ClockLost
2162	1.83105	2.6167e-08	Bladder	ClockLost
119587	1.83143	7.3521e-08	Bladder	ClockLost
56034	1.83196	1.43096e-13	Bladder	ClockLost
9245	1.83274	6.17055e-05	Bladder	ClockLost
948	1.83518	6.90029e-06	Bladder	ClockLost
1794	1.83572	9.7651e-08	Bladder	ClockLost
10855	1.83844	1.73766e-08	Bladder	ClockLost
322	1.84369	1.76765e-12	Bladder	ClockLost
115265	1.84632	1.35208e-08	Bladder	ClockLost
167838	1.84811	7.03784e-11	Bladder	ClockLost
4105	1.85197	0.00902422	Bladder	ClockLost
7345	1.85228	1.74643e-05	Bladder	ClockLost
4325	1.85311	1.77926e-10	Bladder	ClockLost
51735	1.85353	1.5713e-14	Bladder	ClockLost
1009	1.85415	1.77613e-09	Bladder	ClockLost
282973	1.85493	1.88495e-08	Bladder	ClockLost
55728	1.85612	2.93515e-15	Bladder	ClockLost
9420	1.85736	2.9252e-10	Bladder	ClockLost
5136	1.85912	4.28529e-10	Bladder	ClockLost
339855	1.8627	2.13468e-10	Bladder	ClockLost
64409	1.86277	5.94777e-06	Bladder	ClockLost
6363	1.86529	0.000524869	Bladder	ClockLost
140730	1.86609	1.01387e-06	Bladder	ClockLost
79804	1.86624	2.47698e-07	Bladder	ClockLost
1116	1.86642	0.000293589	Bladder	ClockLost
63895	1.86674	1.21351e-09	Bladder	ClockLost
4023	1.86799	2.57284e-10	Bladder	ClockLost
7291	1.8709	5.308e-08	Bladder	ClockLost
6812	1.87301	1.28642e-15	Bladder	ClockLost
140458	1.87365	1.48669e-06	Bladder	ClockLost
113146	1.87732	4.60377e-05	Bladder	ClockLost
6517	1.87762	1.31191e-07	Bladder	ClockLost
1428	1.88091	7.15251e-06	Bladder	ClockLost
51209	1.88187	1.47688e-14	Bladder	ClockLost
10371	1.88447	1.95975e-08	Bladder	ClockLost
54798	1.88456	1.68472e-10	Bladder	ClockLost
5023	1.88646	1.04279e-05	Bladder	ClockLost
91526	1.88968	2.76614e-14	Bladder	ClockLost
3274	1.88981	1.04327e-10	Bladder	ClockLost
2200	1.89078	2.4896e-10	Bladder	ClockLost
1378	1.89098	5.78403e-07	Bladder	ClockLost
55228	1.89495	2.4588e-06	Bladder	ClockLost
6387	1.89579	2.98993e-08	Bladder	ClockLost
26167	1.89643	1.26603e-07	Bladder	ClockLost
220164	1.8971	1.04961e-10	Bladder	ClockLost
7145	1.89724	6.58903e-13	Bladder	ClockLost
23213	1.89891	9.37248e-07	Bladder	ClockLost
2042	1.90095	2.61189e-11	Bladder	ClockLost
135228	1.90261	7.36105e-08	Bladder	ClockLost
650623	1.90268	1.05295e-13	Bladder	ClockLost
1756	1.90392	8.71179e-10	Bladder	ClockLost
22824	1.90696	4.18729e-09	Bladder	ClockLost
2674	1.90817	4.07543e-06	Bladder	ClockLost
90362	1.90841	4.90651e-11	Bladder	ClockLost
4897	1.90914	5.84841e-07	Bladder	ClockLost
108	1.91132	1.41139e-07	Bladder	ClockLost
144402	1.91155	2.38794e-11	Bladder	ClockLost
1803	1.91272	1.68966e-06	Bladder	ClockLost
51716	1.91328	5.97024e-08	Bladder	ClockLost
5549	1.915	1.17338e-07	Bladder	ClockLost
125	1.91583	0.000413489	Bladder	ClockLost
4249	1.91583	1.55199e-13	Bladder	ClockLost
115572	1.91689	9.63621e-10	Bladder	ClockLost
80243	1.91845	4.99409e-09	Bladder	ClockLost
7062	1.91877	6.13534e-07	Bladder	ClockLost
1233	1.9188	5.46748e-10	Bladder	ClockLost
2070	1.92037	8.97651e-08	Bladder	ClockLost
56113	1.92169	8.95645e-14	Bladder	ClockLost
92369	1.92206	7.56375e-09	Bladder	ClockLost
285671	1.92239	1.78695e-14	Bladder	ClockLost
4057	1.92489	0.000880426	Bladder	ClockLost
9509	1.92673	3.53792e-07	Bladder	ClockLost
85458	1.92879	7.80764e-18	Bladder	ClockLost
1000	1.92987	6.17753e-07	Bladder	ClockLost
8832	1.93025	1.5469e-07	Bladder	ClockLost
60495	1.93052	1.14647e-06	Bladder	ClockLost
57586	1.93343	1.93682e-05	Bladder	ClockLost
9498	1.93496	3.32529e-12	Bladder	ClockLost
343450	1.9366	4.58293e-12	Bladder	ClockLost
79633	1.93702	1.03784e-14	Bladder	ClockLost
79689	1.93893	2.91956e-09	Bladder	ClockLost
4638	1.93908	1.38315e-10	Bladder	ClockLost
23532	1.94056	0.00173878	Bladder	ClockLost
72	1.94247	1.23312e-05	Bladder	ClockLost
2823	1.9436	9.33592e-10	Bladder	ClockLost
6091	1.94442	3.77308e-12	Bladder	ClockLost
56125	1.94536	9.92083e-10	Bladder	ClockLost
117245	1.94973	9.68956e-07	Bladder	ClockLost
59353	1.95	2.23719e-06	Bladder	ClockLost
2312	1.95636	8.39324e-06	Bladder	ClockLost
79642	1.95759	9.35589e-10	Bladder	ClockLost
57569	1.95805	4.6333e-11	Bladder	ClockLost
55619	1.96068	5.0697e-11	Bladder	ClockLost
221178	1.96323	2.35887e-13	Bladder	ClockLost
3777	1.96477	2.68694e-06	Bladder	ClockLost
3371	1.96514	3.39449e-07	Bladder	ClockLost
170689	1.9652	2.29436e-08	Bladder	ClockLost
22997	1.9662	8.76531e-11	Bladder	ClockLost
1285	1.96656	5.31562e-08	Bladder	ClockLost
10178	1.96819	1.66525e-05	Bladder	ClockLost
202151	1.96833	2.01397e-09	Bladder	ClockLost
1830	1.96917	0.00855141	Bladder	ClockLost
85352	1.971	5.98629e-08	Bladder	ClockLost
84803	1.9727	9.39351e-13	Bladder	ClockLost
51339	1.97292	1.08359e-11	Bladder	ClockLost
132430	1.97299	5.55032e-14	Bladder	ClockLost
5270	1.97576	1.74483e-08	Bladder	ClockLost
9096	1.977	5.47901e-06	Bladder	ClockLost
2202	1.97705	6.97866e-06	Bladder	ClockLost
4982	1.97751	5.67411e-08	Bladder	ClockLost
2201	1.97964	8.37859e-06	Bladder	ClockLost
27303	1.98007	8.48347e-11	Bladder	ClockLost
26040	1.98013	7.88613e-13	Bladder	ClockLost
2047	1.98029	3.30456e-11	Bladder	ClockLost
154796	1.98094	3.0342e-08	Bladder	ClockLost
2273	1.98156	6.64641e-09	Bladder	ClockLost
81491	1.98507	1.66167e-12	Bladder	ClockLost
9358	1.98761	7.37246e-07	Bladder	ClockLost
387758	1.98834	7.81755e-07	Bladder	ClockLost
347733	1.99144	6.57519e-06	Bladder	ClockLost
27295	1.99295	1.28289e-08	Bladder	ClockLost
1295	1.99469	7.38682e-09	Bladder	ClockLost
4223	1.99551	1.79362e-07	Bladder	ClockLost
9077	1.99626	2.00885e-15	Bladder	ClockLost
2104	1.99855	6.29451e-08	Bladder	ClockLost
163782	2.00059	3.27117e-05	Bladder	ClockLost
9734	2.00072	3.49647e-10	Bladder	ClockLost
64084	2.0014	1.94484e-09	Bladder	ClockLost
3757	2.00223	4.98303e-07	Bladder	ClockLost
6414	2.00454	7.34074e-14	Bladder	ClockLost
1264	2.00546	1.09416e-05	Bladder	ClockLost
55714	2.00608	1.62552e-05	Bladder	ClockLost
1359	2.0071	9.27628e-07	Bladder	ClockLost
144165	2.00737	5.84074e-12	Bladder	ClockLost
9515	2.00826	9.08642e-09	Bladder	ClockLost
283174	2.00829	5.09904e-08	Bladder	ClockLost
7092	2.01272	7.82394e-08	Bladder	ClockLost
26577	2.01382	4.23496e-07	Bladder	ClockLost
128553	2.01983	1.90921e-12	Bladder	ClockLost
5396	2.02039	5.0848e-08	Bladder	ClockLost
2825	2.02084	5.63441e-08	Bladder	ClockLost
91607	2.02603	2.45041e-14	Bladder	ClockLost
54749	2.02702	4.8988e-10	Bladder	ClockLost
5649	2.02762	2.04313e-07	Bladder	ClockLost
79442	2.03207	4.59759e-11	Bladder	ClockLost
3488	2.03207	4.83803e-09	Bladder	ClockLost
477	2.03346	1.26356e-06	Bladder	ClockLost
9955	2.03399	3.22037e-07	Bladder	ClockLost
171024	2.03442	2.4243e-08	Bladder	ClockLost
388815	2.03528	1.48678e-12	Bladder	ClockLost
79772	2.04043	1.52588e-10	Bladder	ClockLost
116966	2.04401	4.89843e-09	Bladder	ClockLost
26018	2.04614	3.70147e-13	Bladder	ClockLost
148252	2.04713	3.49604e-07	Bladder	ClockLost
4131	2.04802	3.52597e-15	Bladder	ClockLost
283349	2.04878	1.97872e-15	Bladder	ClockLost
56134	2.04902	1.29891e-09	Bladder	ClockLost
5742	2.05019	8.22555e-09	Bladder	ClockLost
6660	2.0522	1.29073e-14	Bladder	ClockLost
126393	2.05586	4.43415e-07	Bladder	ClockLost
6616	2.05749	9.73621e-08	Bladder	ClockLost
83856	2.05957	5.19794e-13	Bladder	ClockLost
201562	2.06036	4.68269e-12	Bladder	ClockLost
2006	2.06237	2.98904e-08	Bladder	ClockLost
90293	2.07199	8.7453e-11	Bladder	ClockLost
6252	2.07271	1.20132e-10	Bladder	ClockLost
23017	2.07519	1.6289e-08	Bladder	ClockLost
7745	2.0776	1.25332e-14	Bladder	ClockLost
79822	2.07828	2.46453e-11	Bladder	ClockLost
2252	2.07836	2.99079e-09	Bladder	ClockLost
5019	2.08174	1.84255e-12	Bladder	ClockLost
388121	2.08194	1.12116e-12	Bladder	ClockLost
4804	2.08447	3.93149e-07	Bladder	ClockLost
54549	2.08703	2.21998e-09	Bladder	ClockLost
84870	2.08762	1.2922e-07	Bladder	ClockLost
5737	2.08809	8.40028e-10	Bladder	ClockLost
220108	2.09338	2.17668e-16	Bladder	ClockLost
6334	2.09454	2.49272e-10	Bladder	ClockLost
253430	2.0954	2.3113e-16	Bladder	ClockLost
93649	2.0963	1.29429e-07	Bladder	ClockLost
6792	2.09759	3.78804e-13	Bladder	ClockLost
64881	2.09926	2.0168e-08	Bladder	ClockLost
147463	2.10024	1.32789e-09	Bladder	ClockLost
53616	2.10026	2.00048e-09	Bladder	ClockLost
56899	2.1006	4.08622e-13	Bladder	ClockLost
4958	2.10219	3.41301e-08	Bladder	ClockLost
57713	2.10328	6.60593e-12	Bladder	ClockLost
216	2.10533	5.71675e-08	Bladder	ClockLost
160428	2.10874	1.48861e-08	Bladder	ClockLost
10418	2.11487	3.15007e-10	Bladder	ClockLost
8863	2.11941	1.44682e-27	Bladder	ClockLost
9423	2.11941	2.14859e-10	Bladder	ClockLost
8633	2.11971	7.14713e-13	Bladder	ClockLost
51454	2.12001	1.06452e-13	Bladder	ClockLost
11341	2.12049	2.91245e-07	Bladder	ClockLost
5167	2.12055	1.35269e-13	Bladder	ClockLost
283431	2.1207	1.16179e-13	Bladder	ClockLost
10563	2.12071	8.94253e-05	Bladder	ClockLost
84832	2.12272	1.83224e-13	Bladder	ClockLost
139818	2.12347	2.88999e-15	Bladder	ClockLost
221662	2.1262	3.8707e-10	Bladder	ClockLost
10580	2.12621	1.04477e-11	Bladder	ClockLost
3730	2.12769	8.09709e-13	Bladder	ClockLost
904	2.12853	6.51561e-15	Bladder	ClockLost
55638	2.12945	5.32166e-09	Bladder	ClockLost
91584	2.1299	3.17855e-08	Bladder	ClockLost
57683	2.13087	7.32027e-11	Bladder	ClockLost
6096	2.13153	9.1269e-14	Bladder	ClockLost
8840	2.13195	1.30886e-08	Bladder	ClockLost
4674	2.13647	6.70009e-11	Bladder	ClockLost
25945	2.13882	1.44624e-11	Bladder	ClockLost
643314	2.13944	6.9527e-15	Bladder	ClockLost
10000	2.14083	3.78157e-18	Bladder	ClockLost
2327	2.14122	7.10355e-08	Bladder	ClockLost
151887	2.14137	1.0845e-09	Bladder	ClockLost
2781	2.14287	8.09915e-11	Bladder	ClockLost
5122	2.14288	2.46056e-09	Bladder	ClockLost
6262	2.14288	6.8498e-10	Bladder	ClockLost
57452	2.14345	4.78493e-09	Bladder	ClockLost
10290	2.14419	5.63451e-08	Bladder	ClockLost
11245	2.1471	8.39371e-11	Bladder	ClockLost
3690	2.14794	7.85078e-13	Bladder	ClockLost
54875	2.14952	6.45313e-16	Bladder	ClockLost
2669	2.15003	1.20961e-11	Bladder	ClockLost
57611	2.15432	1.88652e-13	Bladder	ClockLost
3752	2.15446	2.61573e-10	Bladder	ClockLost
79674	2.15711	1.57462e-10	Bladder	ClockLost
119	2.15859	1.48799e-07	Bladder	ClockLost
3851	2.15947	0.000714159	Bladder	ClockLost
9132	2.1606	4.41016e-14	Bladder	ClockLost
4585	2.1609	3.06183e-05	Bladder	ClockLost
127933	2.16172	2.39242e-14	Bladder	ClockLost
814	2.16576	6.9626e-14	Bladder	ClockLost
30832	2.17131	8.9638e-14	Bladder	ClockLost
2556	2.17272	6.59369e-09	Bladder	ClockLost
3575	2.17395	1.4029e-07	Bladder	ClockLost
1286	2.17433	1.7467e-13	Bladder	ClockLost
6095	2.17578	2.8694e-28	Bladder	ClockLost
2736	2.17702	5.81709e-11	Bladder	ClockLost
4680	2.18052	0.000578448	Bladder	ClockLost
5522	2.18479	5.31915e-06	Bladder	ClockLost
131578	2.1863	3.00731e-05	Bladder	ClockLost
9508	2.18816	8.66387e-13	Bladder	ClockLost
143686	2.19038	2.51691e-15	Bladder	ClockLost
6474	2.19306	5.58262e-10	Bladder	ClockLost
56099	2.19365	1.86976e-14	Bladder	ClockLost
6581	2.19659	1.72908e-08	Bladder	ClockLost
25890	2.21025	1.08858e-11	Bladder	ClockLost
1048	2.21026	0.00112237	Bladder	ClockLost
162494	2.21398	1.10819e-10	Bladder	ClockLost
333	2.21634	1.02334e-09	Bladder	ClockLost
55800	2.21799	8.60405e-14	Bladder	ClockLost
135295	2.21851	2.49071e-13	Bladder	ClockLost
55190	2.21857	4.57898e-09	Bladder	ClockLost
57643	2.21857	1.17615e-14	Bladder	ClockLost
55273	2.22363	1.44777e-11	Bladder	ClockLost
55885	2.22783	1.01254e-07	Bladder	ClockLost
10891	2.23454	2.66465e-07	Bladder	ClockLost
7704	2.23468	1.60293e-09	Bladder	ClockLost
8516	2.23517	2.05508e-09	Bladder	ClockLost
30811	2.23798	4.02072e-10	Bladder	ClockLost
56062	2.23946	4.64343e-13	Bladder	ClockLost
26108	2.24301	2.82354e-14	Bladder	ClockLost
54796	2.24791	6.03852e-11	Bladder	ClockLost
65975	2.25672	2.25678e-09	Bladder	ClockLost
257194	2.2638	3.96053e-10	Bladder	ClockLost
89795	2.26803	3.60182e-11	Bladder	ClockLost
140597	2.26951	1.56541e-08	Bladder	ClockLost
84417	2.27067	4.42789e-09	Bladder	ClockLost
9760	2.27125	8.87913e-11	Bladder	ClockLost
8395	2.27194	2.00732e-11	Bladder	ClockLost
5027	2.27924	6.65571e-14	Bladder	ClockLost
145581	2.28113	7.325e-10	Bladder	ClockLost
580	2.28135	3.03888e-17	Bladder	ClockLost
27129	2.28234	9.08152e-08	Bladder	ClockLost
143662	2.28321	1.62759e-06	Bladder	ClockLost
23414	2.28596	2.98452e-12	Bladder	ClockLost
5028	2.28776	2.66281e-14	Bladder	ClockLost
283078	2.28853	2.11031e-11	Bladder	ClockLost
84102	2.28982	6.95948e-12	Bladder	ClockLost
23768	2.29158	5.92379e-11	Bladder	ClockLost
170685	2.293	2.83144e-11	Bladder	ClockLost
7275	2.29942	1.85798e-16	Bladder	ClockLost
1047	2.30058	1.86255e-10	Bladder	ClockLost
53826	2.305	1.86093e-12	Bladder	ClockLost
1959	2.3058	3.78688e-14	Bladder	ClockLost
144568	2.31528	2.58122e-05	Bladder	ClockLost
57633	2.31586	1.10023e-07	Bladder	ClockLost
81035	2.31922	2.64584e-09	Bladder	ClockLost
79925	2.31948	1.92103e-11	Bladder	ClockLost
5332	2.31968	2.41889e-11	Bladder	ClockLost
11217	2.32692	1.59095e-09	Bladder	ClockLost
4093	2.3277	5.59419e-13	Bladder	ClockLost
11149	2.32865	8.22912e-14	Bladder	ClockLost
1809	2.33016	2.44635e-14	Bladder	ClockLost
5740	2.33203	3.27849e-07	Bladder	ClockLost
57110	2.33288	7.53592e-11	Bladder	ClockLost
23024	2.33824	5.93285e-15	Bladder	ClockLost
79632	2.34406	2.63239e-16	Bladder	ClockLost
223117	2.34484	1.79632e-07	Bladder	ClockLost
10631	2.3457	1.79613e-06	Bladder	ClockLost
9365	2.34877	4.13307e-11	Bladder	ClockLost
80114	2.35005	1.15631e-10	Bladder	ClockLost
9899	2.35631	1.63467e-12	Bladder	ClockLost
57088	2.35884	1.36412e-21	Bladder	ClockLost
29091	2.35942	2.45416e-09	Bladder	ClockLost
4629	2.35986	1.05573e-06	Bladder	ClockLost
8796	2.36044	1.35462e-05	Bladder	ClockLost
2596	2.36072	2.48943e-09	Bladder	ClockLost
5239	2.36713	1.84236e-07	Bladder	ClockLost
9180	2.36883	2.63283e-12	Bladder	ClockLost
4306	2.37465	3.97249e-14	Bladder	ClockLost
27445	2.37579	2.25261e-12	Bladder	ClockLost
4857	2.37675	1.14287e-10	Bladder	ClockLost
10499	2.37866	2.21794e-16	Bladder	ClockLost
4753	2.37888	2.16242e-07	Bladder	ClockLost
1380	2.38001	1.60312e-06	Bladder	ClockLost
1545	2.38199	1.35467e-10	Bladder	ClockLost
56107	2.38764	5.55384e-18	Bladder	ClockLost
7102	2.38811	1.40343e-13	Bladder	ClockLost
3082	2.38972	7.1144e-10	Bladder	ClockLost
23242	2.39273	5.08745e-08	Bladder	ClockLost
2743	2.39322	6.29256e-12	Bladder	ClockLost
26050	2.39779	1.68834e-10	Bladder	ClockLost
64344	2.39963	7.70956e-08	Bladder	ClockLost
4133	2.40086	2.17376e-14	Bladder	ClockLost
3239	2.40116	9.1249e-09	Bladder	ClockLost
170690	2.40546	2.23415e-09	Bladder	ClockLost
9068	2.4071	6.51771e-10	Bladder	ClockLost
26002	2.40806	1.05732e-11	Bladder	ClockLost
5618	2.4135	1.35008e-09	Bladder	ClockLost
590	2.41434	1.05784e-08	Bladder	ClockLost
151126	2.41624	7.34334e-12	Bladder	ClockLost
5139	2.41771	8.569e-17	Bladder	ClockLost
5125	2.4292	3.17165e-13	Bladder	ClockLost
91461	2.43467	2.20431e-10	Bladder	ClockLost
3977	2.44346	3.85516e-20	Bladder	ClockLost
4675	2.44431	3.18821e-14	Bladder	ClockLost
153020	2.44473	5.90373e-18	Bladder	ClockLost
441027	2.4509	2.15739e-22	Bladder	ClockLost
8745	2.45498	2.98217e-11	Bladder	ClockLost
9472	2.45733	8.35525e-20	Bladder	ClockLost
5350	2.45965	1.92076e-07	Bladder	ClockLost
11107	2.46171	1.39931e-15	Bladder	ClockLost
57484	2.4646	1.84036e-16	Bladder	ClockLost
10114	2.4688	1.22595e-20	Bladder	ClockLost
29951	2.46948	7.16895e-10	Bladder	ClockLost
1131	2.47221	7.28542e-11	Bladder	ClockLost
158866	2.47639	2.4583e-14	Bladder	ClockLost
10082	2.47903	1.44444e-11	Bladder	ClockLost
111	2.48365	1.76208e-09	Bladder	ClockLost
79611	2.48644	2.93323e-10	Bladder	ClockLost
9723	2.48646	4.2897e-09	Bladder	ClockLost
255738	2.48666	9.32802e-08	Bladder	ClockLost
367	2.48706	2.87915e-09	Bladder	ClockLost
10389	2.49175	1.21941e-13	Bladder	ClockLost
60468	2.49344	5.60021e-14	Bladder	ClockLost
27254	2.49629	4.70666e-09	Bladder	ClockLost
57863	2.49689	6.80284e-08	Bladder	ClockLost
862	2.49825	6.61105e-16	Bladder	ClockLost
6444	2.49879	1.27894e-10	Bladder	ClockLost
57575	2.50114	8.33832e-10	Bladder	ClockLost
158880	2.51217	6.61646e-29	Bladder	ClockLost
9182	2.51264	4.95097e-13	Bladder	ClockLost
83690	2.51752	6.69059e-14	Bladder	ClockLost
27145	2.52002	1.80153e-17	Bladder	ClockLost
66000	2.52397	3.90811e-11	Bladder	ClockLost
7227	2.53521	4.02898e-17	Bladder	ClockLost
316	2.53606	4.00547e-11	Bladder	ClockLost
1268	2.53682	1.39423e-10	Bladder	ClockLost
340533	2.55156	5.40524e-14	Bladder	ClockLost
7782	2.56832	4.02297e-19	Bladder	ClockLost
1300	2.56964	3.88481e-06	Bladder	ClockLost
845	2.56984	4.98395e-07	Bladder	ClockLost
23336	2.57057	1.68387e-14	Bladder	ClockLost
56479	2.57666	1.53485e-12	Bladder	ClockLost
4920	2.58125	5.12651e-11	Bladder	ClockLost
120892	2.58961	3.59541e-19	Bladder	ClockLost
8076	2.59103	1.07196e-06	Bladder	ClockLost
26585	2.59134	8.79542e-06	Bladder	ClockLost
4685	2.60003	6.24229e-12	Bladder	ClockLost
10085	2.60436	3.47075e-14	Bladder	ClockLost
25884	2.60613	2.75062e-06	Bladder	ClockLost
2775	2.60924	9.54986e-17	Bladder	ClockLost
22871	2.61626	1.29802e-15	Bladder	ClockLost
1805	2.62134	4.22292e-07	Bladder	ClockLost
4129	2.63512	4.5929e-12	Bladder	ClockLost
9945	2.64631	6.34399e-09	Bladder	ClockLost
114880	2.65644	4.90577e-12	Bladder	ClockLost
727936	2.66091	6.84167e-13	Bladder	ClockLost
2138	2.67463	2.72508e-13	Bladder	ClockLost
10562	2.67941	6.17101e-05	Bladder	ClockLost
55243	2.67967	1.80522e-15	Bladder	ClockLost
730	2.68164	1.59199e-06	Bladder	ClockLost
50937	2.68229	2.92354e-24	Bladder	ClockLost
2334	2.6827	1.33367e-12	Bladder	ClockLost
2690	2.70123	5.46246e-22	Bladder	ClockLost
5121	2.71292	4.80257e-07	Bladder	ClockLost
4919	2.72485	9.27019e-19	Bladder	ClockLost
4921	2.73785	1.44053e-15	Bladder	ClockLost
70	2.74272	1.8793e-05	Bladder	ClockLost
2619	2.74914	8.23352e-11	Bladder	ClockLost
4773	2.75136	2.33575e-18	Bladder	ClockLost
91133	2.75903	4.81114e-15	Bladder	ClockLost
5592	2.76048	2.35381e-20	Bladder	ClockLost
8483	2.76523	2.61405e-09	Bladder	ClockLost
6657	2.77252	1.3087e-07	Bladder	ClockLost
8492	2.79269	1.28592e-09	Bladder	ClockLost
12	2.79875	9.44712e-08	Bladder	ClockLost
827	2.80402	1.00063e-11	Bladder	ClockLost
1311	2.80442	9.5501e-07	Bladder	ClockLost
117583	2.80981	2.40044e-24	Bladder	ClockLost
81792	2.82222	5.92037e-14	Bladder	ClockLost
2318	2.83783	4.2517e-10	Bladder	ClockLost
84624	2.83895	3.00861e-08	Bladder	ClockLost
2774	2.84194	1.1369e-20	Bladder	ClockLost
3131	2.84534	1.07185e-18	Bladder	ClockLost
5789	2.86741	2.23526e-13	Bladder	ClockLost
5101	2.8797	3.88621e-17	Bladder	ClockLost
10446	2.88328	3.09406e-17	Bladder	ClockLost
56963	2.88359	2.19778e-13	Bladder	ClockLost
93986	2.88727	7.40899e-16	Bladder	ClockLost
4684	2.8904	1.16127e-12	Bladder	ClockLost
4969	2.92438	2.38762e-10	Bladder	ClockLost
6422	2.95948	8.9008e-10	Bladder	ClockLost
1674	2.96622	2.84846e-05	Bladder	ClockLost
5803	2.96722	1.01539e-07	Bladder	ClockLost
10154	2.97495	5.84279e-18	Bladder	ClockLost
22854	2.98263	4.919e-14	Bladder	ClockLost
79739	2.98958	6.029e-22	Bladder	ClockLost
2861	2.9958	1.07554e-15	Bladder	ClockLost
26960	3.00071	3.05313e-19	Bladder	ClockLost
4915	3.01878	7.77146e-14	Bladder	ClockLost
1837	3.04665	9.98079e-15	Bladder	ClockLost
283383	3.06565	2.35899e-12	Bladder	ClockLost
7368	3.081	3.42187e-11	Bladder	ClockLost
145270	3.08522	1.40492e-17	Bladder	ClockLost
3479	3.13769	1.48327e-15	Bladder	ClockLost
79776	3.16264	1.0364e-15	Bladder	ClockLost
5733	3.18212	1.30158e-15	Bladder	ClockLost
1066	3.19368	3.83158e-09	Bladder	ClockLost
26047	3.21029	1.32933e-11	Bladder	ClockLost
65055	3.24504	1.20139e-20	Bladder	ClockLost
6424	3.34657	1.78081e-07	Bladder	ClockLost
57188	3.35131	1.5164e-21	Bladder	ClockLost
287	3.38105	6.07473e-19	Bladder	ClockLost
3572	3.39738	1.57413e-22	Bladder	ClockLost
285313	3.417	4.5642e-18	Bladder	ClockLost
6423	3.45453	6.38165e-08	Bladder	ClockLost
10752	3.4601	2.44118e-15	Bladder	ClockLost
9201	3.4891	1.71822e-22	Bladder	ClockLost
158471	3.49717	6.61048e-17	Bladder	ClockLost
91851	3.49813	7.38613e-13	Bladder	ClockLost
9353	3.71699	1.71485e-20	Bladder	ClockLost
5563	3.75546	1.9071e-26	Bladder	ClockLost
7060	3.78435	7.75026e-16	Bladder	ClockLost
781	3.91664	1.16251e-23	Bladder	ClockLost
2568	4.16197	9.2452e-12	Bladder	ClockLost
1272	4.44958	8.72847e-19	Bladder	ClockLost
389084	-2.57314	1.13944e-20	Stomach	ClockLost
221416	-2.45622	1.17639e-10	Stomach	ClockLost
4321	-2.2522	3.50251e-08	Stomach	ClockLost
3934	-2.15868	2.57099e-06	Stomach	ClockLost
6364	-2.04903	1.49797e-08	Stomach	ClockLost
27035	-2.04269	6.85457e-05	Stomach	ClockLost
201299	-1.9361	1.07066e-15	Stomach	ClockLost
6374	-1.91426	0.00145378	Stomach	ClockLost
255738	-1.85073	6.93453e-07	Stomach	ClockLost
2571	-1.83884	1.12611e-05	Stomach	ClockLost
127343	-1.83777	6.38697e-07	Stomach	ClockLost
11065	-1.83187	7.35173e-22	Stomach	ClockLost
171177	-1.8032	8.60374e-09	Stomach	ClockLost
2921	-1.79375	5.77248e-09	Stomach	ClockLost
838	-1.79012	6.26545e-08	Stomach	ClockLost
652995	-1.77665	8.5261e-05	Stomach	ClockLost
81620	-1.77618	6.17686e-24	Stomach	ClockLost
346606	-1.769	3.71178e-05	Stomach	ClockLost
89958	-1.75833	1.32969e-18	Stomach	ClockLost
990	-1.75214	2.38702e-15	Stomach	ClockLost
51659	-1.75078	1.14267e-26	Stomach	ClockLost
84057	-1.74833	3.61762e-24	Stomach	ClockLost
9088	-1.74659	1.12181e-21	Stomach	ClockLost
8475	-1.7459	4.9605e-14	Stomach	ClockLost
89870	-1.72923	1.55334e-10	Stomach	ClockLost
55872	-1.68354	2.83811e-19	Stomach	ClockLost
268	-1.68178	7.44971e-07	Stomach	ClockLost
5646	-1.66878	1.24777e-09	Stomach	ClockLost
6699	-1.66348	0.00154225	Stomach	ClockLost
8318	-1.65138	2.17466e-20	Stomach	ClockLost
10202	-1.64939	0.000150852	Stomach	ClockLost
9401	-1.64446	6.09911e-21	Stomach	ClockLost
120224	-1.63947	1.72226e-12	Stomach	ClockLost
79019	-1.63865	8.60699e-23	Stomach	ClockLost
5653	-1.63557	0.00635585	Stomach	ClockLost
29089	-1.62857	4.6069e-24	Stomach	ClockLost
55388	-1.6226	1.52675e-16	Stomach	ClockLost
2810	-1.61463	6.59739e-12	Stomach	ClockLost
332	-1.6102	3.03972e-18	Stomach	ClockLost
995	-1.60145	2.22668e-17	Stomach	ClockLost
3009	-1.60111	6.52334e-10	Stomach	ClockLost
1944	-1.59854	1.8232e-11	Stomach	ClockLost
9212	-1.59837	4.88121e-22	Stomach	ClockLost
993	-1.59031	8.5283e-20	Stomach	ClockLost
1058	-1.57822	7.52694e-19	Stomach	ClockLost
387129	-1.57249	0.00472699	Stomach	ClockLost
221150	-1.56699	2.04643e-21	Stomach	ClockLost
9232	-1.56519	1.22166e-21	Stomach	ClockLost
4605	-1.56402	5.71576e-16	Stomach	ClockLost
6820	-1.56398	8.6946e-06	Stomach	ClockLost
4602	-1.5637	3.36801e-12	Stomach	ClockLost
352909	-1.55185	1.10927e-07	Stomach	ClockLost
1104	-1.54722	2.11386e-14	Stomach	ClockLost
991	-1.54599	1.49784e-18	Stomach	ClockLost
1164	-1.54259	6.05951e-24	Stomach	ClockLost
8336	-1.53958	1.23455e-11	Stomach	ClockLost
83879	-1.53497	1.37827e-16	Stomach	ClockLost
113115	-1.53162	6.27387e-20	Stomach	ClockLost
83461	-1.52728	4.4952e-24	Stomach	ClockLost
54478	-1.52059	3.57204e-14	Stomach	ClockLost
3110	-1.51316	3.44452e-13	Stomach	ClockLost
4751	-1.5111	3.90075e-17	Stomach	ClockLost
9768	-1.51092	5.72187e-23	Stomach	ClockLost
84951	-1.5079	0.000646881	Stomach	ClockLost
1943	-1.50607	0.000110211	Stomach	ClockLost
113130	-1.50106	4.66714e-20	Stomach	ClockLost
127833	1.50136	2.14196e-13	Stomach	ClockLost
55576	1.50184	1.09177e-09	Stomach	ClockLost
54097	1.50197	0.00372197	Stomach	ClockLost
3071	1.50248	4.19938e-12	Stomach	ClockLost
51348	1.50272	4.37561e-11	Stomach	ClockLost
2697	1.50306	1.61707e-16	Stomach	ClockLost
130132	1.50368	5.87553e-29	Stomach	ClockLost
6792	1.50432	8.48464e-15	Stomach	ClockLost
2766	1.50519	8.83206e-12	Stomach	ClockLost
9180	1.50573	3.97403e-14	Stomach	ClockLost
84547	1.50597	2.8696e-19	Stomach	ClockLost
8292	1.5062	1.1047e-16	Stomach	ClockLost
55073	1.50708	5.15846e-09	Stomach	ClockLost
57473	1.50709	1.23946e-12	Stomach	ClockLost
53947	1.50814	4.19805e-14	Stomach	ClockLost
2254	1.50825	5.69983e-06	Stomach	ClockLost
51778	1.50935	1.12936e-09	Stomach	ClockLost
64849	1.50963	4.38668e-05	Stomach	ClockLost
2257	1.50988	5.19513e-12	Stomach	ClockLost
81704	1.51017	1.79504e-16	Stomach	ClockLost
92999	1.51022	4.42302e-25	Stomach	ClockLost
9754	1.51024	8.94026e-22	Stomach	ClockLost
11031	1.51075	7.44617e-20	Stomach	ClockLost
4064	1.51163	2.9954e-11	Stomach	ClockLost
8425	1.51203	6.8568e-23	Stomach	ClockLost
79825	1.51313	1.26732e-14	Stomach	ClockLost
5865	1.51324	1.51778e-05	Stomach	ClockLost
144571	1.51438	4.68158e-14	Stomach	ClockLost
284276	1.51485	6.07844e-13	Stomach	ClockLost
84144	1.51578	2.55409e-13	Stomach	ClockLost
5332	1.51662	2.35748e-06	Stomach	ClockLost
51059	1.51741	7.75246e-09	Stomach	ClockLost
100129842	1.51741	3.17163e-10	Stomach	ClockLost
8224	1.51816	9.93917e-09	Stomach	ClockLost
51313	1.51835	3.35458e-20	Stomach	ClockLost
283514	1.51896	2.14567e-12	Stomach	ClockLost
340578	1.51991	4.11976e-10	Stomach	ClockLost
126069	1.52072	3.12819e-18	Stomach	ClockLost
8995	1.52307	1.26977e-09	Stomach	ClockLost
5727	1.52502	5.98412e-17	Stomach	ClockLost
654817	1.52557	1.70459e-07	Stomach	ClockLost
84700	1.52625	7.16956e-05	Stomach	ClockLost
100288380	1.52638	1.52779e-12	Stomach	ClockLost
11080	1.52658	1.36161e-29	Stomach	ClockLost
9148	1.5275	2.49667e-06	Stomach	ClockLost
140606	1.52824	9.38061e-14	Stomach	ClockLost
3311	1.52826	5.68206e-11	Stomach	ClockLost
100272216	1.52863	5.03953e-07	Stomach	ClockLost
134864	1.529	4.39458e-08	Stomach	ClockLost
64137	1.52985	1.12691e-14	Stomach	ClockLost
4360	1.52997	3.11461e-09	Stomach	ClockLost
257000	1.53049	8.83019e-07	Stomach	ClockLost
54749	1.5306	1.71571e-10	Stomach	ClockLost
3090	1.53101	5.46622e-17	Stomach	ClockLost
27147	1.53123	2.35316e-21	Stomach	ClockLost
26052	1.53125	5.28688e-12	Stomach	ClockLost
79673	1.5313	2.9022e-16	Stomach	ClockLost
11245	1.53143	9.4711e-15	Stomach	ClockLost
120103	1.53183	7.40156e-14	Stomach	ClockLost
3202	1.53233	5.23475e-12	Stomach	ClockLost
127602	1.5326	3.49138e-06	Stomach	ClockLost
8029	1.53266	1.69231e-14	Stomach	ClockLost
125336	1.53301	6.09034e-11	Stomach	ClockLost
10687	1.53339	4.13402e-08	Stomach	ClockLost
959	1.53342	8.9629e-09	Stomach	ClockLost
401399	1.53354	1.4662e-07	Stomach	ClockLost
9865	1.53354	1.00774e-15	Stomach	ClockLost
254228	1.53393	2.66008e-16	Stomach	ClockLost
80177	1.53554	1.96652e-28	Stomach	ClockLost
2303	1.53626	1.49117e-09	Stomach	ClockLost
7475	1.53744	1.58372e-07	Stomach	ClockLost
6867	1.53785	3.06889e-20	Stomach	ClockLost
7881	1.53808	2.86158e-24	Stomach	ClockLost
25823	1.54021	2.11267e-06	Stomach	ClockLost
58528	1.5407	9.31348e-15	Stomach	ClockLost
1346	1.54094	5.07465e-14	Stomach	ClockLost
221895	1.54229	1.16987e-28	Stomach	ClockLost
8309	1.54241	5.51819e-08	Stomach	ClockLost
5788	1.54336	4.65631e-12	Stomach	ClockLost
79742	1.54337	4.26386e-25	Stomach	ClockLost
5937	1.54376	5.5576e-22	Stomach	ClockLost
3158	1.54377	0.00466486	Stomach	ClockLost
64208	1.54411	1.16016e-06	Stomach	ClockLost
84127	1.5443	1.17829e-25	Stomach	ClockLost
56895	1.54461	2.58428e-19	Stomach	ClockLost
51088	1.54487	2.78891e-22	Stomach	ClockLost
83742	1.54659	2.64097e-19	Stomach	ClockLost
348094	1.54693	1.14509e-25	Stomach	ClockLost
79852	1.54718	2.26269e-05	Stomach	ClockLost
1847	1.54751	1.87159e-14	Stomach	ClockLost
81617	1.54788	1.34806e-15	Stomach	ClockLost
4162	1.54808	8.76699e-18	Stomach	ClockLost
29967	1.54833	4.81112e-22	Stomach	ClockLost
969	1.54902	3.39829e-11	Stomach	ClockLost
26115	1.54952	1.62556e-13	Stomach	ClockLost
9829	1.54986	1.21233e-07	Stomach	ClockLost
8911	1.55013	3.95825e-07	Stomach	ClockLost
57415	1.55023	1.40554e-08	Stomach	ClockLost
387357	1.55054	3.03556e-09	Stomach	ClockLost
1811	1.55063	0.00436663	Stomach	ClockLost
168537	1.55105	6.3868e-16	Stomach	ClockLost
6304	1.55148	2.3071e-16	Stomach	ClockLost
2811	1.55212	6.42365e-11	Stomach	ClockLost
9547	1.55277	2.92309e-05	Stomach	ClockLost
222537	1.55278	6.9802e-06	Stomach	ClockLost
137735	1.55279	2.09743e-10	Stomach	ClockLost
2040	1.55391	1.94659e-25	Stomach	ClockLost
1588	1.55566	2.89828e-07	Stomach	ClockLost
2645	1.5559	8.12129e-13	Stomach	ClockLost
816	1.55641	1.1452e-06	Stomach	ClockLost
3773	1.55666	2.03957e-05	Stomach	ClockLost
23158	1.55769	1.01352e-23	Stomach	ClockLost
84251	1.55778	1.92128e-19	Stomach	ClockLost
100271715	1.55853	8.1689e-16	Stomach	ClockLost
6853	1.55916	1.73572e-12	Stomach	ClockLost
9844	1.5594	6.37797e-23	Stomach	ClockLost
23228	1.55953	8.72252e-17	Stomach	ClockLost
100131827	1.55967	4.39208e-11	Stomach	ClockLost
1843	1.56038	2.73495e-17	Stomach	ClockLost
160428	1.56056	3.38814e-12	Stomach	ClockLost
474354	1.56067	6.19894e-14	Stomach	ClockLost
558	1.56112	1.02212e-18	Stomach	ClockLost
81557	1.56127	6.41087e-10	Stomach	ClockLost
2615	1.56162	1.2049e-18	Stomach	ClockLost
9953	1.56182	1.11815e-12	Stomach	ClockLost
199221	1.56196	8.55599e-11	Stomach	ClockLost
2857	1.56207	5.60411e-16	Stomach	ClockLost
157310	1.56235	1.27101e-09	Stomach	ClockLost
474344	1.56323	3.91789e-21	Stomach	ClockLost
5346	1.56356	1.08632e-05	Stomach	ClockLost
9705	1.56371	9.76847e-08	Stomach	ClockLost
4908	1.56378	7.49376e-09	Stomach	ClockLost
7402	1.56391	5.56092e-28	Stomach	ClockLost
56142	1.56396	2.00393e-11	Stomach	ClockLost
51715	1.56401	4.66993e-16	Stomach	ClockLost
23710	1.56511	1.23906e-22	Stomach	ClockLost
57628	1.56551	4.33907e-08	Stomach	ClockLost
117154	1.56619	1.08438e-09	Stomach	ClockLost
51816	1.56701	5.83022e-16	Stomach	ClockLost
126374	1.56859	1.57534e-15	Stomach	ClockLost
8200	1.56885	1.45705e-10	Stomach	ClockLost
3489	1.56918	4.34585e-15	Stomach	ClockLost
23533	1.56925	6.30809e-15	Stomach	ClockLost
4885	1.56931	1.07126e-07	Stomach	ClockLost
140947	1.56986	7.778e-09	Stomach	ClockLost
238	1.56988	9.08979e-11	Stomach	ClockLost
1307	1.56994	8.4613e-15	Stomach	ClockLost
653653	1.56995	4.21481e-17	Stomach	ClockLost
59277	1.57036	3.59791e-19	Stomach	ClockLost
2638	1.57053	0.000752784	Stomach	ClockLost
27190	1.57056	1.50266e-09	Stomach	ClockLost
196883	1.57204	5.35976e-26	Stomach	ClockLost
56975	1.57217	1.60404e-18	Stomach	ClockLost
100133172	1.57233	7.62135e-11	Stomach	ClockLost
55016	1.57343	4.07666e-16	Stomach	ClockLost
286499	1.57366	4.34211e-07	Stomach	ClockLost
6833	1.57381	3.35725e-06	Stomach	ClockLost
25861	1.57474	6.64289e-13	Stomach	ClockLost
3910	1.57511	1.44183e-24	Stomach	ClockLost
643376	1.57547	1.88463e-14	Stomach	ClockLost
283663	1.57569	1.74426e-10	Stomach	ClockLost
54360	1.57598	2.14447e-11	Stomach	ClockLost
283652	1.57616	7.46315e-09	Stomach	ClockLost
139716	1.57666	6.41836e-21	Stomach	ClockLost
6334	1.57779	3.14689e-07	Stomach	ClockLost
120406	1.57864	3.84221e-06	Stomach	ClockLost
3359	1.57906	3.75822e-05	Stomach	ClockLost
5729	1.58039	6.69059e-11	Stomach	ClockLost
400043	1.5811	2.01194e-06	Stomach	ClockLost
79927	1.58272	4.35667e-15	Stomach	ClockLost
4060	1.58274	3.66351e-14	Stomach	ClockLost
404201	1.58297	1.04962e-14	Stomach	ClockLost
3587	1.58336	2.74091e-14	Stomach	ClockLost
642938	1.58465	1.7172e-19	Stomach	ClockLost
25850	1.58517	3.12837e-12	Stomach	ClockLost
6450	1.5857	2.70006e-11	Stomach	ClockLost
146206	1.58639	9.44865e-09	Stomach	ClockLost
3702	1.58689	1.12296e-10	Stomach	ClockLost
2066	1.58708	5.12569e-08	Stomach	ClockLost
7042	1.58727	6.15442e-16	Stomach	ClockLost
165	1.58761	1.28033e-12	Stomach	ClockLost
26507	1.58776	7.87203e-05	Stomach	ClockLost
148113	1.58872	2.50691e-06	Stomach	ClockLost
9444	1.58874	2.65088e-29	Stomach	ClockLost
114548	1.58888	4.11732e-15	Stomach	ClockLost
7143	1.58986	3.39598e-12	Stomach	ClockLost
9103	1.58992	1.36483e-12	Stomach	ClockLost
57514	1.59028	8.79768e-26	Stomach	ClockLost
388507	1.59047	2.10663e-14	Stomach	ClockLost
23566	1.59064	6.0324e-10	Stomach	ClockLost
22861	1.59066	2.1982e-16	Stomach	ClockLost
5567	1.59075	5.39845e-17	Stomach	ClockLost
342527	1.59121	1.65918e-06	Stomach	ClockLost
84636	1.59206	1.84948e-09	Stomach	ClockLost
27181	1.59208	9.79631e-08	Stomach	ClockLost
84054	1.59231	3.34332e-12	Stomach	ClockLost
79722	1.59474	1.93687e-11	Stomach	ClockLost
768096	1.59494	1.94945e-07	Stomach	ClockLost
114784	1.59496	1.37636e-08	Stomach	ClockLost
91775	1.59606	2.76721e-25	Stomach	ClockLost
27087	1.5961	3.02472e-10	Stomach	ClockLost
596	1.59621	1.01922e-19	Stomach	ClockLost
729438	1.59637	4.49675e-08	Stomach	ClockLost
151393	1.59651	9.51795e-16	Stomach	ClockLost
83714	1.59669	5.9094e-26	Stomach	ClockLost
7412	1.59697	1.3098e-19	Stomach	ClockLost
5413	1.59815	2.0285e-16	Stomach	ClockLost
54734	1.59827	8.77886e-11	Stomach	ClockLost
645843	1.59853	6.67167e-12	Stomach	ClockLost
2313	1.59999	9.17639e-23	Stomach	ClockLost
148281	1.60002	4.45952e-12	Stomach	ClockLost
56105	1.60015	8.99684e-22	Stomach	ClockLost
2124	1.60136	1.01812e-14	Stomach	ClockLost
147746	1.60138	8.12861e-14	Stomach	ClockLost
84709	1.60165	7.36809e-11	Stomach	ClockLost
441204	1.60197	2.39581e-13	Stomach	ClockLost
2938	1.60205	0.00106613	Stomach	ClockLost
389015	1.60225	0.00197075	Stomach	ClockLost
54510	1.60256	1.39982e-23	Stomach	ClockLost
64843	1.60269	4.94367e-11	Stomach	ClockLost
23416	1.60325	2.44714e-07	Stomach	ClockLost
9429	1.60355	2.07089e-08	Stomach	ClockLost
5169	1.60405	3.26166e-08	Stomach	ClockLost
8832	1.60559	2.63958e-11	Stomach	ClockLost
9720	1.60591	9.81018e-10	Stomach	ClockLost
116328	1.60735	1.1395e-13	Stomach	ClockLost
375033	1.60802	1.39553e-27	Stomach	ClockLost
285548	1.60809	1.22938e-08	Stomach	ClockLost
26249	1.60961	7.24231e-16	Stomach	ClockLost
27314	1.61151	6.94613e-23	Stomach	ClockLost
376412	1.61209	6.57884e-07	Stomach	ClockLost
83988	1.61245	3.33703e-20	Stomach	ClockLost
140767	1.61364	1.13639e-08	Stomach	ClockLost
4693	1.614	1.17437e-09	Stomach	ClockLost
11010	1.6143	2.56767e-18	Stomach	ClockLost
92283	1.61703	9.37492e-19	Stomach	ClockLost
10003	1.61725	2.21331e-16	Stomach	ClockLost
25840	1.61863	1.03279e-15	Stomach	ClockLost
57722	1.61886	1.50859e-17	Stomach	ClockLost
1687	1.61937	4.08103e-13	Stomach	ClockLost
54587	1.61941	2.59458e-13	Stomach	ClockLost
196549	1.6201	3.30934e-11	Stomach	ClockLost
4056	1.6202	3.67086e-13	Stomach	ClockLost
10699	1.62104	4.29544e-10	Stomach	ClockLost
1600	1.62141	4.95866e-09	Stomach	ClockLost
2558	1.62283	4.06376e-08	Stomach	ClockLost
147949	1.62293	1.76946e-15	Stomach	ClockLost
60481	1.62313	8.39431e-20	Stomach	ClockLost
1960	1.62322	1.75559e-13	Stomach	ClockLost
54627	1.62368	3.51135e-10	Stomach	ClockLost
9783	1.62416	5.60237e-11	Stomach	ClockLost
118442	1.62549	3.66558e-13	Stomach	ClockLost
8532	1.62553	6.95901e-11	Stomach	ClockLost
155038	1.62555	5.91351e-24	Stomach	ClockLost
148808	1.62573	4.53042e-09	Stomach	ClockLost
131566	1.62601	3.52941e-13	Stomach	ClockLost
116159	1.6266	1.09068e-29	Stomach	ClockLost
94030	1.62694	4.85791e-16	Stomach	ClockLost
23025	1.62701	1.86168e-08	Stomach	ClockLost
2861	1.62764	7.26775e-07	Stomach	ClockLost
80863	1.62785	1.16587e-15	Stomach	ClockLost
107	1.62787	5.97725e-11	Stomach	ClockLost
55843	1.62796	1.6248e-14	Stomach	ClockLost
80757	1.62819	1.0745e-15	Stomach	ClockLost
22997	1.62943	6.34585e-08	Stomach	ClockLost
259217	1.63116	2.75972e-13	Stomach	ClockLost
3707	1.6322	3.59668e-20	Stomach	ClockLost
2916	1.63231	1.54318e-12	Stomach	ClockLost
219972	1.63299	2.66515e-14	Stomach	ClockLost
83468	1.63313	3.3509e-16	Stomach	ClockLost
84617	1.63341	6.11785e-19	Stomach	ClockLost
51365	1.63371	3.45368e-09	Stomach	ClockLost
1132	1.6347	7.57183e-10	Stomach	ClockLost
7077	1.63526	1.64094e-21	Stomach	ClockLost
5443	1.63573	1.00916e-11	Stomach	ClockLost
8926	1.63616	4.29166e-10	Stomach	ClockLost
55506	1.63644	6.1918e-12	Stomach	ClockLost
339983	1.63674	2.43441e-07	Stomach	ClockLost
7056	1.63726	8.86466e-24	Stomach	ClockLost
23305	1.6375	2.79216e-06	Stomach	ClockLost
9586	1.638	6.67738e-14	Stomach	ClockLost
283298	1.63827	5.43589e-22	Stomach	ClockLost
84966	1.6383	2.52677e-09	Stomach	ClockLost
140828	1.63845	0.000210379	Stomach	ClockLost
79865	1.63866	5.12551e-06	Stomach	ClockLost
115111	1.63934	2.50706e-10	Stomach	ClockLost
140706	1.63968	1.03239e-22	Stomach	ClockLost
2849	1.63977	1.78769e-10	Stomach	ClockLost
3751	1.63991	1.54411e-08	Stomach	ClockLost
146894	1.64032	1.96504e-09	Stomach	ClockLost
6525	1.64066	5.04678e-14	Stomach	ClockLost
54456	1.64258	4.3212e-11	Stomach	ClockLost
710	1.64294	4.79967e-16	Stomach	ClockLost
3232	1.64337	6.63321e-14	Stomach	ClockLost
343413	1.64381	4.63503e-08	Stomach	ClockLost
9805	1.64453	6.68884e-13	Stomach	ClockLost
84215	1.64532	4.27584e-09	Stomach	ClockLost
286002	1.64568	7.72908e-10	Stomach	ClockLost
80111	1.64602	9.81699e-14	Stomach	ClockLost
5396	1.64604	1.58853e-10	Stomach	ClockLost
282890	1.64608	5.80452e-09	Stomach	ClockLost
9630	1.64663	4.33215e-11	Stomach	ClockLost
387763	1.64695	4.61243e-16	Stomach	ClockLost
635	1.64698	3.47857e-07	Stomach	ClockLost
5627	1.64815	5.1703e-15	Stomach	ClockLost
313	1.64817	3.24504e-10	Stomach	ClockLost
6324	1.64822	2.08309e-19	Stomach	ClockLost
400935	1.64889	1.77845e-06	Stomach	ClockLost
30812	1.64932	1.42894e-06	Stomach	ClockLost
54898	1.64947	4.71327e-12	Stomach	ClockLost
10628	1.6495	2.81962e-24	Stomach	ClockLost
56102	1.6498	1.43091e-12	Stomach	ClockLost
6657	1.64983	0.00131205	Stomach	ClockLost
64714	1.65093	0.000286404	Stomach	ClockLost
326624	1.6514	8.94075e-17	Stomach	ClockLost
7222	1.65171	2.67438e-17	Stomach	ClockLost
5217	1.65276	5.28673e-11	Stomach	ClockLost
54435	1.653	4.59322e-07	Stomach	ClockLost
3487	1.65329	2.70166e-16	Stomach	ClockLost
339829	1.65336	6.22223e-12	Stomach	ClockLost
5732	1.65396	5.30652e-12	Stomach	ClockLost
202181	1.65411	1.78417e-13	Stomach	ClockLost
1009	1.65424	3.64692e-17	Stomach	ClockLost
6527	1.65449	1.83894e-13	Stomach	ClockLost
25854	1.65459	1.6117e-09	Stomach	ClockLost
91522	1.65511	4.57199e-13	Stomach	ClockLost
65251	1.65579	3.61155e-15	Stomach	ClockLost
387707	1.65596	2.21526e-15	Stomach	ClockLost
85300	1.65656	1.17563e-09	Stomach	ClockLost
2138	1.65669	3.71133e-09	Stomach	ClockLost
91975	1.65736	8.84268e-10	Stomach	ClockLost
8660	1.65773	1.43089e-11	Stomach	ClockLost
202052	1.65891	1.55863e-28	Stomach	ClockLost
151174	1.65928	1.2183e-12	Stomach	ClockLost
89857	1.65963	7.52519e-15	Stomach	ClockLost
84570	1.66002	1.7948e-15	Stomach	ClockLost
152098	1.66032	4.22492e-17	Stomach	ClockLost
8322	1.6604	1.15075e-36	Stomach	ClockLost
114818	1.66044	4.69046e-16	Stomach	ClockLost
23236	1.66045	5.95877e-14	Stomach	ClockLost
145567	1.6608	3.94702e-23	Stomach	ClockLost
54875	1.66086	5.93937e-17	Stomach	ClockLost
440738	1.66119	1.16504e-15	Stomach	ClockLost
84439	1.66122	3.12574e-14	Stomach	ClockLost
9806	1.66278	1.07143e-14	Stomach	ClockLost
29125	1.66297	2.62485e-09	Stomach	ClockLost
221303	1.66361	5.97554e-17	Stomach	ClockLost
667	1.66388	2.29282e-15	Stomach	ClockLost
219902	1.66392	1.64409e-18	Stomach	ClockLost
340706	1.66504	0.000168011	Stomach	ClockLost
28986	1.66564	3.97323e-22	Stomach	ClockLost
388115	1.66602	4.58534e-12	Stomach	ClockLost
100240735	1.66717	5.77151e-10	Stomach	ClockLost
283070	1.66772	1.05983e-16	Stomach	ClockLost
5522	1.66801	0.00021075	Stomach	ClockLost
2670	1.66814	2.92081e-09	Stomach	ClockLost
84056	1.66826	2.30832e-23	Stomach	ClockLost
6570	1.66877	6.37393e-06	Stomach	ClockLost
25960	1.66908	6.40413e-24	Stomach	ClockLost
58491	1.66964	2.46071e-16	Stomach	ClockLost
84168	1.66973	1.87277e-17	Stomach	ClockLost
285596	1.67015	5.69332e-09	Stomach	ClockLost
202151	1.67205	3.12763e-10	Stomach	ClockLost
648791	1.67228	7.99555e-12	Stomach	ClockLost
11213	1.67296	4.14616e-13	Stomach	ClockLost
133396	1.67432	2.59016e-07	Stomach	ClockLost
23769	1.67461	1.48609e-12	Stomach	ClockLost
53616	1.67552	3.81047e-07	Stomach	ClockLost
115727	1.67559	2.84959e-17	Stomach	ClockLost
1101	1.67591	9.04574e-09	Stomach	ClockLost
1794	1.67602	6.6831e-14	Stomach	ClockLost
9706	1.6765	9.23483e-19	Stomach	ClockLost
8460	1.67667	4.79981e-22	Stomach	ClockLost
22806	1.67718	6.0794e-08	Stomach	ClockLost
284716	1.67842	3.20191e-07	Stomach	ClockLost
23452	1.6785	9.54181e-16	Stomach	ClockLost
170261	1.67854	1.39849e-09	Stomach	ClockLost
3242	1.67906	4.21072e-09	Stomach	ClockLost
388662	1.68015	1.63162e-09	Stomach	ClockLost
64101	1.68064	2.33074e-20	Stomach	ClockLost
1465	1.68218	1.44267e-15	Stomach	ClockLost
203190	1.68337	4.56485e-09	Stomach	ClockLost
92241	1.68345	2.4232e-20	Stomach	ClockLost
22982	1.6836	1.38044e-25	Stomach	ClockLost
285025	1.68361	1.46147e-13	Stomach	ClockLost
112885	1.68405	8.91562e-12	Stomach	ClockLost
7846	1.68418	1.08212e-20	Stomach	ClockLost
256076	1.68488	5.59303e-08	Stomach	ClockLost
122773	1.68518	1.1267e-19	Stomach	ClockLost
28954	1.68537	2.54691e-16	Stomach	ClockLost
5997	1.68562	3.63953e-17	Stomach	ClockLost
55529	1.68614	1.70887e-18	Stomach	ClockLost
10267	1.68688	3.10267e-07	Stomach	ClockLost
6329	1.68778	5.66155e-10	Stomach	ClockLost
1742	1.68782	1.13149e-23	Stomach	ClockLost
57555	1.69025	1.8095e-20	Stomach	ClockLost
143425	1.69047	1.0635e-10	Stomach	ClockLost
8778	1.69092	3.37544e-11	Stomach	ClockLost
5453	1.69122	3.07913e-09	Stomach	ClockLost
196403	1.69161	8.95881e-15	Stomach	ClockLost
54757	1.69203	3.78971e-16	Stomach	ClockLost
6571	1.69217	3.60468e-12	Stomach	ClockLost
78989	1.69253	5.35361e-12	Stomach	ClockLost
6752	1.69265	3.76694e-18	Stomach	ClockLost
85012	1.69313	2.35625e-20	Stomach	ClockLost
401237	1.69386	7.70205e-15	Stomach	ClockLost
51363	1.69404	1.59966e-16	Stomach	ClockLost
26034	1.69446	1.83136e-17	Stomach	ClockLost
80312	1.69449	1.45173e-22	Stomach	ClockLost
881	1.69476	1.5686e-14	Stomach	ClockLost
85463	1.69492	8.35813e-17	Stomach	ClockLost
608	1.69632	2.56686e-07	Stomach	ClockLost
57191	1.69679	6.05005e-13	Stomach	ClockLost
29767	1.69706	3.72067e-24	Stomach	ClockLost
8654	1.69757	1.20271e-19	Stomach	ClockLost
152641	1.69781	7.61667e-14	Stomach	ClockLost
869	1.69781	1.41261e-06	Stomach	ClockLost
2354	1.69862	9.39787e-09	Stomach	ClockLost
23237	1.69867	1.60122e-06	Stomach	ClockLost
135138	1.6995	1.14668e-09	Stomach	ClockLost
375323	1.7009	4.85706e-08	Stomach	ClockLost
130026	1.70093	1.69771e-19	Stomach	ClockLost
22981	1.70099	4.92896e-09	Stomach	ClockLost
22979	1.70114	8.27618e-13	Stomach	ClockLost
11067	1.70148	3.42171e-17	Stomach	ClockLost
2687	1.70185	5.51774e-19	Stomach	ClockLost
7450	1.70536	1.05179e-23	Stomach	ClockLost
79026	1.70788	6.82342e-27	Stomach	ClockLost
26045	1.7087	7.0071e-26	Stomach	ClockLost
167410	1.70872	1.10072e-07	Stomach	ClockLost
9079	1.70914	1.8941e-30	Stomach	ClockLost
9639	1.7092	1.25409e-19	Stomach	ClockLost
2996	1.70924	6.34742e-15	Stomach	ClockLost
54674	1.7101	4.07891e-15	Stomach	ClockLost
54988	1.71071	6.57206e-11	Stomach	ClockLost
3662	1.71155	1.73044e-11	Stomach	ClockLost
56203	1.71207	1.90982e-10	Stomach	ClockLost
65997	1.71222	6.87534e-10	Stomach	ClockLost
3603	1.71258	2.87956e-20	Stomach	ClockLost
157773	1.71302	2.12386e-17	Stomach	ClockLost
90594	1.71452	6.01485e-16	Stomach	ClockLost
4978	1.7147	5.25585e-13	Stomach	ClockLost
3762	1.71471	3.49953e-09	Stomach	ClockLost
10568	1.71493	0.00220253	Stomach	ClockLost
7032	1.71579	0.00759583	Stomach	ClockLost
1946	1.71593	2.63715e-09	Stomach	ClockLost
84765	1.71635	3.85648e-13	Stomach	ClockLost
9469	1.71717	2.16175e-17	Stomach	ClockLost
80726	1.71836	1.63753e-16	Stomach	ClockLost
25817	1.71922	2.40367e-13	Stomach	ClockLost
23179	1.72013	9.31256e-29	Stomach	ClockLost
9936	1.72069	1.0088e-25	Stomach	ClockLost
146760	1.7219	9.02804e-07	Stomach	ClockLost
55214	1.72204	1.00487e-11	Stomach	ClockLost
27287	1.72208	1.26387e-13	Stomach	ClockLost
23413	1.72299	1.41516e-12	Stomach	ClockLost
143279	1.72323	9.42783e-25	Stomach	ClockLost
5142	1.72347	1.94812e-18	Stomach	ClockLost
388325	1.72367	1.11141e-13	Stomach	ClockLost
333	1.72368	1.33641e-07	Stomach	ClockLost
146433	1.72397	2.96454e-16	Stomach	ClockLost
83543	1.72464	2.05931e-10	Stomach	ClockLost
257019	1.72602	6.95394e-12	Stomach	ClockLost
3290	1.72718	1.71886e-10	Stomach	ClockLost
695	1.7283	8.44604e-13	Stomach	ClockLost
79057	1.72881	1.47871e-14	Stomach	ClockLost
140710	1.72884	2.68631e-16	Stomach	ClockLost
4919	1.729	3.43898e-15	Stomach	ClockLost
58189	1.72925	6.08875e-14	Stomach	ClockLost
23426	1.72995	2.66426e-10	Stomach	ClockLost
4026	1.73031	8.90054e-21	Stomach	ClockLost
2593	1.73039	1.42218e-11	Stomach	ClockLost
161176	1.73062	2.02214e-14	Stomach	ClockLost
122402	1.73098	3.64728e-06	Stomach	ClockLost
6401	1.73127	8.95357e-09	Stomach	ClockLost
79812	1.7316	4.1105e-30	Stomach	ClockLost
1466	1.7321	1.19594e-20	Stomach	ClockLost
6326	1.7323	1.13367e-05	Stomach	ClockLost
9228	1.73271	3.3495e-14	Stomach	ClockLost
3672	1.73294	1.1745e-23	Stomach	ClockLost
388336	1.73341	2.94065e-07	Stomach	ClockLost
84125	1.73365	2.72985e-08	Stomach	ClockLost
220441	1.73584	1.59748e-21	Stomach	ClockLost
50852	1.73663	1.47252e-09	Stomach	ClockLost
92211	1.7368	2.57158e-05	Stomach	ClockLost
10320	1.737	2.18797e-15	Stomach	ClockLost
7276	1.7371	4.40193e-05	Stomach	ClockLost
117289	1.73856	1.06318e-14	Stomach	ClockLost
8512	1.73907	5.46628e-19	Stomach	ClockLost
23136	1.73933	1.6801e-19	Stomach	ClockLost
286204	1.74061	7.99262e-09	Stomach	ClockLost
65012	1.74176	4.78342e-12	Stomach	ClockLost
285154	1.74286	1.67988e-16	Stomach	ClockLost
169792	1.74305	4.04906e-14	Stomach	ClockLost
220963	1.74337	1.98334e-06	Stomach	ClockLost
3274	1.7434	3.96408e-18	Stomach	ClockLost
1400	1.74365	8.75498e-21	Stomach	ClockLost
478	1.74402	5.36745e-07	Stomach	ClockLost
83992	1.74474	2.58657e-09	Stomach	ClockLost
83661	1.74486	9.06775e-06	Stomach	ClockLost
12	1.74488	2.31529e-05	Stomach	ClockLost
5962	1.74519	2.01224e-22	Stomach	ClockLost
6925	1.74558	6.07282e-32	Stomach	ClockLost
120329	1.74613	3.16352e-16	Stomach	ClockLost
1949	1.74692	5.18147e-12	Stomach	ClockLost
2151	1.74729	1.80934e-11	Stomach	ClockLost
138724	1.74741	1.95197e-12	Stomach	ClockLost
51161	1.74773	8.79351e-24	Stomach	ClockLost
3481	1.7479	6.39257e-08	Stomach	ClockLost
1618	1.74862	4.93418e-10	Stomach	ClockLost
139818	1.74911	2.04082e-16	Stomach	ClockLost
3756	1.74915	2.58956e-17	Stomach	ClockLost
148979	1.74959	2.60563e-13	Stomach	ClockLost
340547	1.74965	0.00116634	Stomach	ClockLost
11211	1.74986	9.74138e-09	Stomach	ClockLost
8863	1.75014	2.69123e-18	Stomach	ClockLost
58	1.75111	8.25571e-09	Stomach	ClockLost
1439	1.75134	5.47175e-17	Stomach	ClockLost
22925	1.75234	5.67966e-11	Stomach	ClockLost
25932	1.75292	2.71869e-27	Stomach	ClockLost
2348	1.75439	0.000829738	Stomach	ClockLost
64084	1.75532	4.77878e-11	Stomach	ClockLost
284047	1.75539	2.44208e-10	Stomach	ClockLost
1038	1.75559	1.68556e-09	Stomach	ClockLost
10846	1.75612	3.24358e-19	Stomach	ClockLost
51473	1.7578	0.00022496	Stomach	ClockLost
9122	1.75794	5.1826e-15	Stomach	ClockLost
2550	1.75803	4.00725e-15	Stomach	ClockLost
7043	1.75818	2.08463e-17	Stomach	ClockLost
79895	1.75862	9.84136e-22	Stomach	ClockLost
11117	1.75893	6.79212e-17	Stomach	ClockLost
337875	1.75902	1.82787e-15	Stomach	ClockLost
644172	1.75974	1.69474e-06	Stomach	ClockLost
387758	1.76115	1.00517e-15	Stomach	ClockLost
84239	1.76219	0.000109076	Stomach	ClockLost
4803	1.76266	2.16002e-13	Stomach	ClockLost
10858	1.76335	4.9089e-17	Stomach	ClockLost
266812	1.76364	1.10049e-24	Stomach	ClockLost
30845	1.7641	2.74605e-23	Stomach	ClockLost
146057	1.765	4.76361e-27	Stomach	ClockLost
940	1.76536	1.86714e-16	Stomach	ClockLost
10077	1.76676	4.10792e-11	Stomach	ClockLost
4054	1.76747	1.02869e-25	Stomach	ClockLost
148	1.76887	7.0768e-13	Stomach	ClockLost
26279	1.7692	2.60567e-06	Stomach	ClockLost
645369	1.76939	5.02726e-15	Stomach	ClockLost
27151	1.76997	1.6867e-18	Stomach	ClockLost
83878	1.77054	5.86489e-22	Stomach	ClockLost
29970	1.77123	4.44932e-20	Stomach	ClockLost
100113407	1.77125	5.64264e-18	Stomach	ClockLost
11167	1.77168	8.96366e-25	Stomach	ClockLost
57556	1.77205	2.58521e-09	Stomach	ClockLost
84866	1.7731	9.59047e-14	Stomach	ClockLost
344595	1.77357	1.13478e-25	Stomach	ClockLost
3746	1.77384	1.251e-12	Stomach	ClockLost
283897	1.7742	3.32166e-13	Stomach	ClockLost
2813	1.77502	0.00246194	Stomach	ClockLost
6604	1.77523	6.26774e-23	Stomach	ClockLost
165530	1.7767	3.50571e-17	Stomach	ClockLost
115701	1.77706	4.53133e-11	Stomach	ClockLost
440461	1.7778	3.6123e-12	Stomach	ClockLost
388536	1.77794	5.13162e-15	Stomach	ClockLost
22843	1.77815	1.3947e-10	Stomach	ClockLost
1193	1.77829	9.85559e-33	Stomach	ClockLost
22998	1.77859	2.29874e-18	Stomach	ClockLost
79953	1.7796	1.56842e-10	Stomach	ClockLost
9828	1.77971	2.88967e-30	Stomach	ClockLost
167359	1.77995	1.75108e-16	Stomach	ClockLost
3764	1.78109	8.0307e-22	Stomach	ClockLost
9627	1.7818	6.9085e-10	Stomach	ClockLost
54507	1.78204	4.04067e-17	Stomach	ClockLost
9459	1.7822	1.57515e-25	Stomach	ClockLost
6665	1.78363	4.7236e-12	Stomach	ClockLost
5311	1.7837	3.05351e-32	Stomach	ClockLost
5027	1.7839	9.06281e-16	Stomach	ClockLost
135656	1.78416	0.00236553	Stomach	ClockLost
650368	1.78489	3.42316e-14	Stomach	ClockLost
23127	1.7866	5.8098e-06	Stomach	ClockLost
11259	1.78682	2.40879e-23	Stomach	ClockLost
405754	1.78743	7.87584e-14	Stomach	ClockLost
1910	1.78871	5.83925e-23	Stomach	ClockLost
56124	1.78873	3.20697e-17	Stomach	ClockLost
10740	1.79003	1.44916e-17	Stomach	ClockLost
5176	1.79015	2.4137e-16	Stomach	ClockLost
25927	1.79051	6.36127e-27	Stomach	ClockLost
9214	1.7907	5.30953e-16	Stomach	ClockLost
51226	1.79081	4.19871e-13	Stomach	ClockLost
55619	1.79189	2.76599e-20	Stomach	ClockLost
144402	1.79243	4.40429e-24	Stomach	ClockLost
10563	1.79374	1.27287e-06	Stomach	ClockLost
4286	1.79408	2.41864e-20	Stomach	ClockLost
2844	1.79526	6.57233e-21	Stomach	ClockLost
342615	1.79564	2.94328e-15	Stomach	ClockLost
54551	1.79572	6.82974e-13	Stomach	ClockLost
124599	1.79583	2.55783e-15	Stomach	ClockLost
160365	1.79631	8.51437e-12	Stomach	ClockLost
9568	1.79656	1.36952e-07	Stomach	ClockLost
127254	1.79717	1.53133e-07	Stomach	ClockLost
54756	1.79801	8.97997e-12	Stomach	ClockLost
83478	1.79807	7.50677e-28	Stomach	ClockLost
2892	1.79836	2.17792e-12	Stomach	ClockLost
3750	1.79864	4.85692e-27	Stomach	ClockLost
158696	1.79954	2.24565e-14	Stomach	ClockLost
10395	1.79963	2.82489e-28	Stomach	ClockLost
27018	1.80099	2.05771e-17	Stomach	ClockLost
3270	1.80195	3.02657e-21	Stomach	ClockLost
340273	1.80216	5.56749e-12	Stomach	ClockLost
115207	1.80265	2.4208e-20	Stomach	ClockLost
23492	1.80269	6.66363e-25	Stomach	ClockLost
3233	1.80479	1.28492e-14	Stomach	ClockLost
8825	1.80499	3.40374e-12	Stomach	ClockLost
8941	1.80513	1.13093e-06	Stomach	ClockLost
7802	1.80571	1.97719e-09	Stomach	ClockLost
29969	1.80686	2.99836e-25	Stomach	ClockLost
201780	1.80716	1.9596e-11	Stomach	ClockLost
8609	1.80854	5.28441e-19	Stomach	ClockLost
51705	1.80897	6.46413e-27	Stomach	ClockLost
399823	1.80938	1.61272e-15	Stomach	ClockLost
10718	1.81018	9.9751e-11	Stomach	ClockLost
4023	1.81118	1.03868e-12	Stomach	ClockLost
53353	1.81184	1.18746e-12	Stomach	ClockLost
219899	1.81196	6.76237e-25	Stomach	ClockLost
6356	1.81201	1.78275e-10	Stomach	ClockLost
350383	1.81231	4.9607e-12	Stomach	ClockLost
94015	1.8143	3.2874e-18	Stomach	ClockLost
128077	1.81442	1.84293e-29	Stomach	ClockLost
1760	1.81505	4.96132e-18	Stomach	ClockLost
4644	1.81525	1.82712e-28	Stomach	ClockLost
91752	1.8159	6.41093e-13	Stomach	ClockLost
53346	1.81685	6.09755e-24	Stomach	ClockLost
912	1.81733	3.23108e-20	Stomach	ClockLost
30846	1.81791	1.05974e-23	Stomach	ClockLost
9788	1.81822	6.2287e-18	Stomach	ClockLost
7732	1.81838	2.88145e-15	Stomach	ClockLost
10046	1.82037	3.60457e-23	Stomach	ClockLost
153478	1.82154	1.14758e-07	Stomach	ClockLost
8572	1.82215	7.29803e-19	Stomach	ClockLost
23017	1.8224	3.55199e-08	Stomach	ClockLost
221692	1.82276	3.36089e-17	Stomach	ClockLost
8382	1.82303	4.23838e-10	Stomach	ClockLost
374654	1.82394	3.82772e-16	Stomach	ClockLost
715	1.82451	7.06668e-20	Stomach	ClockLost
55616	1.82481	7.36983e-18	Stomach	ClockLost
6456	1.82665	8.61149e-11	Stomach	ClockLost
283174	1.82686	2.54545e-10	Stomach	ClockLost
2846	1.8282	6.13795e-16	Stomach	ClockLost
284391	1.82928	1.98161e-13	Stomach	ClockLost
57336	1.83018	6.73558e-19	Stomach	ClockLost
6092	1.83073	4.15356e-09	Stomach	ClockLost
270	1.83095	3.42666e-09	Stomach	ClockLost
491	1.8318	7.19221e-11	Stomach	ClockLost
349196	1.83244	9.19051e-13	Stomach	ClockLost
344558	1.83246	6.26198e-27	Stomach	ClockLost
29993	1.83284	2.05066e-11	Stomach	ClockLost
222663	1.83352	4.99836e-13	Stomach	ClockLost
7786	1.83485	3.77778e-34	Stomach	ClockLost
56108	1.83539	2.71793e-16	Stomach	ClockLost
129804	1.83571	2.18645e-21	Stomach	ClockLost
183	1.83628	4.26912e-10	Stomach	ClockLost
92285	1.83673	2.20277e-14	Stomach	ClockLost
10814	1.83693	2.5222e-05	Stomach	ClockLost
3249	1.83755	0.00033057	Stomach	ClockLost
401124	1.83838	1.92869e-11	Stomach	ClockLost
100192378	1.83891	4.89088e-11	Stomach	ClockLost
10891	1.83917	4.97364e-08	Stomach	ClockLost
152687	1.83952	6.78869e-12	Stomach	ClockLost
60495	1.84053	2.5332e-07	Stomach	ClockLost
10021	1.84079	1.05417e-08	Stomach	ClockLost
5742	1.84142	2.20995e-22	Stomach	ClockLost
342897	1.84276	1.37402e-05	Stomach	ClockLost
339804	1.84279	1.87546e-12	Stomach	ClockLost
2078	1.84415	2.22898e-32	Stomach	ClockLost
5270	1.84433	2.24058e-13	Stomach	ClockLost
1880	1.84441	4.45174e-22	Stomach	ClockLost
121355	1.84591	1.23279e-05	Stomach	ClockLost
51560	1.84749	6.86492e-20	Stomach	ClockLost
441027	1.84785	9.18336e-19	Stomach	ClockLost
154661	1.84795	2.03047e-15	Stomach	ClockLost
56944	1.84993	9.61238e-19	Stomach	ClockLost
142684	1.85028	6.99117e-16	Stomach	ClockLost
347404	1.85039	1.76352e-11	Stomach	ClockLost
54900	1.85048	3.0711e-13	Stomach	ClockLost
2946	1.85116	6.4613e-15	Stomach	ClockLost
23258	1.85123	8.41808e-32	Stomach	ClockLost
54511	1.85322	3.96072e-14	Stomach	ClockLost
9452	1.85378	2.9837e-17	Stomach	ClockLost
79992	1.85473	5.94527e-20	Stomach	ClockLost
79891	1.85624	9.88624e-29	Stomach	ClockLost
3700	1.85642	7.12036e-10	Stomach	ClockLost
1842	1.85762	1.96185e-23	Stomach	ClockLost
124857	1.85767	3.41916e-14	Stomach	ClockLost
7078	1.8582	4.33382e-19	Stomach	ClockLost
26508	1.8594	1.08711e-22	Stomach	ClockLost
8755	1.85957	6.29198e-08	Stomach	ClockLost
4914	1.86023	5.99376e-16	Stomach	ClockLost
201134	1.86023	3.65934e-19	Stomach	ClockLost
57105	1.86027	8.3993e-13	Stomach	ClockLost
3671	1.86036	4.18866e-12	Stomach	ClockLost
6344	1.86101	4.08741e-07	Stomach	ClockLost
774	1.86115	7.56782e-09	Stomach	ClockLost
6585	1.86161	1.13918e-10	Stomach	ClockLost
5187	1.86247	5.96306e-28	Stomach	ClockLost
8642	1.86428	1.66218e-27	Stomach	ClockLost
25891	1.86609	4.43661e-22	Stomach	ClockLost
53919	1.86656	1.584e-17	Stomach	ClockLost
10468	1.86678	3.10533e-09	Stomach	ClockLost
59345	1.86686	1.3986e-28	Stomach	ClockLost
8927	1.86874	2.90737e-12	Stomach	ClockLost
23316	1.86929	7.31843e-13	Stomach	ClockLost
4744	1.86974	1.93722e-17	Stomach	ClockLost
131450	1.86979	1.46066e-15	Stomach	ClockLost
9508	1.87087	6.58662e-20	Stomach	ClockLost
10570	1.87099	2.92261e-10	Stomach	ClockLost
375567	1.87118	2.12061e-11	Stomach	ClockLost
4628	1.87176	3.26596e-18	Stomach	ClockLost
150	1.87254	3.13916e-07	Stomach	ClockLost
83850	1.87298	3.13654e-07	Stomach	ClockLost
63895	1.87303	9.12023e-19	Stomach	ClockLost
80310	1.87342	8.14188e-26	Stomach	ClockLost
7041	1.87345	8.23248e-18	Stomach	ClockLost
1356	1.87345	2.54526e-06	Stomach	ClockLost
2157	1.87357	5.09773e-26	Stomach	ClockLost
5325	1.87401	5.44377e-22	Stomach	ClockLost
439921	1.87404	5.33779e-21	Stomach	ClockLost
220388	1.87428	1.52826e-24	Stomach	ClockLost
126129	1.8745	1.40253e-12	Stomach	ClockLost
51285	1.87472	8.83027e-26	Stomach	ClockLost
21	1.87503	9.93406e-12	Stomach	ClockLost
374977	1.87511	1.16043e-10	Stomach	ClockLost
654816	1.8755	2.11225e-09	Stomach	ClockLost
10590	1.8756	5.71241e-06	Stomach	ClockLost
2051	1.87579	5.08861e-10	Stomach	ClockLost
11346	1.87609	6.44798e-29	Stomach	ClockLost
56098	1.8761	1.28842e-15	Stomach	ClockLost
6402	1.87659	4.46788e-15	Stomach	ClockLost
6581	1.87697	6.00886e-06	Stomach	ClockLost
1271	1.877	4.34892e-05	Stomach	ClockLost
653140	1.87765	1.15733e-13	Stomach	ClockLost
114899	1.87768	3.91153e-17	Stomach	ClockLost
9911	1.8781	4.65944e-25	Stomach	ClockLost
6886	1.87949	1.51785e-28	Stomach	ClockLost
92291	1.87955	9.79504e-06	Stomach	ClockLost
815	1.88068	6.50407e-11	Stomach	ClockLost
85449	1.88117	1.34652e-16	Stomach	ClockLost
9992	1.88145	5.91308e-06	Stomach	ClockLost
83716	1.88149	1.01533e-23	Stomach	ClockLost
340543	1.88183	1.90403e-16	Stomach	ClockLost
1620	1.88247	2.93541e-10	Stomach	ClockLost
9200	1.88265	4.29729e-10	Stomach	ClockLost
100302640	1.88311	3.29162e-16	Stomach	ClockLost
729	1.8835	1.4377e-05	Stomach	ClockLost
5450	1.88375	4.2895e-10	Stomach	ClockLost
345462	1.88428	6.09687e-15	Stomach	ClockLost
151888	1.88476	1.13651e-12	Stomach	ClockLost
131096	1.88544	8.05195e-07	Stomach	ClockLost
114928	1.88566	3.03031e-32	Stomach	ClockLost
50632	1.88618	4.73124e-08	Stomach	ClockLost
79649	1.8874	2.32072e-20	Stomach	ClockLost
1464	1.88861	5.92677e-17	Stomach	ClockLost
716	1.89011	1.73832e-20	Stomach	ClockLost
66000	1.89062	2.1159e-20	Stomach	ClockLost
54102	1.8907	3.38084e-08	Stomach	ClockLost
2995	1.89107	1.04779e-20	Stomach	ClockLost
4917	1.89147	1.98328e-14	Stomach	ClockLost
25827	1.89237	4.5468e-15	Stomach	ClockLost
2838	1.89246	3.10915e-09	Stomach	ClockLost
728819	1.89351	2.10819e-11	Stomach	ClockLost
6345	1.89445	8.75066e-17	Stomach	ClockLost
9638	1.89473	4.07099e-20	Stomach	ClockLost
284119	1.89492	3.67811e-21	Stomach	ClockLost
1909	1.89525	1.1251e-22	Stomach	ClockLost
83439	1.89571	1.74239e-27	Stomach	ClockLost
3554	1.896	3.02239e-32	Stomach	ClockLost
116362	1.89601	2.18299e-17	Stomach	ClockLost
5915	1.89602	6.60012e-26	Stomach	ClockLost
401463	1.89632	4.68303e-18	Stomach	ClockLost
203111	1.89676	3.63831e-06	Stomach	ClockLost
79603	1.8972	1.76135e-11	Stomach	ClockLost
1831	1.90004	1.32501e-26	Stomach	ClockLost
126	1.90106	7.15317e-05	Stomach	ClockLost
1608	1.90108	1.25814e-11	Stomach	ClockLost
29774	1.90174	6.0743e-19	Stomach	ClockLost
145407	1.90247	1.44468e-23	Stomach	ClockLost
11189	1.90312	6.85153e-07	Stomach	ClockLost
2908	1.90392	4.35947e-30	Stomach	ClockLost
286530	1.90401	1.79208e-16	Stomach	ClockLost
1470	1.90619	5.33404e-07	Stomach	ClockLost
9486	1.90691	6.93552e-23	Stomach	ClockLost
5798	1.90784	1.36885e-05	Stomach	ClockLost
3003	1.90822	4.64481e-09	Stomach	ClockLost
57821	1.90871	1.55421e-12	Stomach	ClockLost
7096	1.90982	2.76166e-20	Stomach	ClockLost
25992	1.91047	2.29385e-30	Stomach	ClockLost
886	1.91074	4.02573e-09	Stomach	ClockLost
11024	1.91166	7.27036e-13	Stomach	ClockLost
79772	1.91229	4.68533e-22	Stomach	ClockLost
2736	1.91243	9.15685e-17	Stomach	ClockLost
23671	1.91296	5.42612e-15	Stomach	ClockLost
10882	1.91331	3.73428e-14	Stomach	ClockLost
283933	1.9137	1.69205e-20	Stomach	ClockLost
80303	1.91464	1.31752e-23	Stomach	ClockLost
114041	1.91563	5.59705e-09	Stomach	ClockLost
339761	1.91612	4.27603e-14	Stomach	ClockLost
8630	1.91632	7.76479e-19	Stomach	ClockLost
55816	1.91652	2.4251e-14	Stomach	ClockLost
55753	1.91808	4.6104e-05	Stomach	ClockLost
10234	1.91888	7.62841e-17	Stomach	ClockLost
389658	1.91902	1.06363e-08	Stomach	ClockLost
57554	1.91996	8.03948e-10	Stomach	ClockLost
10157	1.92025	3.08191e-22	Stomach	ClockLost
64478	1.9206	4.5421e-09	Stomach	ClockLost
9839	1.92122	1.76306e-31	Stomach	ClockLost
338773	1.92173	1.12813e-17	Stomach	ClockLost
57493	1.9218	2.08162e-36	Stomach	ClockLost
2134	1.92192	9.57963e-14	Stomach	ClockLost
26051	1.9223	9.24334e-20	Stomach	ClockLost
7700	1.92234	4.23069e-14	Stomach	ClockLost
159296	1.92451	4.30682e-15	Stomach	ClockLost
8190	1.9265	0.000141085	Stomach	ClockLost
256435	1.92677	8.82778e-30	Stomach	ClockLost
100128239	1.92751	5.62144e-15	Stomach	ClockLost
22808	1.92798	8.74167e-30	Stomach	ClockLost
5322	1.92803	1.93848e-09	Stomach	ClockLost
56920	1.92888	2.78079e-26	Stomach	ClockLost
56154	1.93091	3.24229e-08	Stomach	ClockLost
54937	1.93154	1.92937e-07	Stomach	ClockLost
576	1.93317	1.31174e-12	Stomach	ClockLost
9915	1.93513	7.58831e-12	Stomach	ClockLost
3199	1.93552	1.17506e-14	Stomach	ClockLost
54106	1.93574	1.84625e-14	Stomach	ClockLost
2331	1.93591	2.85122e-20	Stomach	ClockLost
10082	1.93599	1.36749e-22	Stomach	ClockLost
163255	1.93649	1.15374e-22	Stomach	ClockLost
55422	1.93665	7.80702e-23	Stomach	ClockLost
10186	1.93786	8.28747e-27	Stomach	ClockLost
777	1.93788	1.73951e-08	Stomach	ClockLost
4826	1.93967	1.7138e-13	Stomach	ClockLost
6638	1.93971	9.97509e-23	Stomach	ClockLost
26166	1.94116	1.75884e-16	Stomach	ClockLost
84898	1.94213	1.22373e-22	Stomach	ClockLost
254559	1.94312	8.19679e-15	Stomach	ClockLost
857	1.94339	2.24821e-18	Stomach	ClockLost
116442	1.94355	1.0763e-15	Stomach	ClockLost
56133	1.94364	1.97596e-12	Stomach	ClockLost
137835	1.94365	7.7374e-19	Stomach	ClockLost
23371	1.94417	4.94978e-36	Stomach	ClockLost
84968	1.94509	1.11758e-07	Stomach	ClockLost
284578	1.94601	1.16446e-10	Stomach	ClockLost
4213	1.94614	6.34751e-21	Stomach	ClockLost
80031	1.94796	8.55063e-17	Stomach	ClockLost
140803	1.9486	3.3069e-07	Stomach	ClockLost
57687	1.94945	2.76492e-16	Stomach	ClockLost
285175	1.94958	3.85267e-11	Stomach	ClockLost
168507	1.94978	1.51757e-19	Stomach	ClockLost
3357	1.95003	3.97583e-12	Stomach	ClockLost
644150	1.95016	1.3078e-08	Stomach	ClockLost
2250	1.95041	2.21309e-09	Stomach	ClockLost
7164	1.95214	4.59654e-08	Stomach	ClockLost
8913	1.95275	1.65933e-12	Stomach	ClockLost
5797	1.95403	2.19034e-42	Stomach	ClockLost
23551	1.95453	4.09929e-21	Stomach	ClockLost
167465	1.95495	8.62156e-22	Stomach	ClockLost
2878	1.95501	2.43478e-20	Stomach	ClockLost
33	1.95503	4.94615e-14	Stomach	ClockLost
9628	1.95534	3.3894e-09	Stomach	ClockLost
55351	1.9554	1.81848e-19	Stomach	ClockLost
57710	1.95554	6.9336e-23	Stomach	ClockLost
55258	1.95593	5.25784e-09	Stomach	ClockLost
10333	1.95626	1.45979e-18	Stomach	ClockLost
728392	1.95658	1.80613e-23	Stomach	ClockLost
23034	1.95837	2.97826e-24	Stomach	ClockLost
6572	1.96064	2.99618e-09	Stomach	ClockLost
128553	1.96206	1.72444e-16	Stomach	ClockLost
7123	1.96262	4.43048e-19	Stomach	ClockLost
2350	1.96324	9.5881e-15	Stomach	ClockLost
10172	1.96603	6.34603e-15	Stomach	ClockLost
161725	1.96694	9.40435e-17	Stomach	ClockLost
441518	1.96733	1.04646e-25	Stomach	ClockLost
57593	1.96961	6.93947e-17	Stomach	ClockLost
387700	1.96964	5.16783e-16	Stomach	ClockLost
553137	1.96967	3.65925e-07	Stomach	ClockLost
26289	1.96995	1.05151e-12	Stomach	ClockLost
6091	1.97014	2.25913e-27	Stomach	ClockLost
4776	1.97088	1.57054e-27	Stomach	ClockLost
3782	1.97143	1.04536e-19	Stomach	ClockLost
8828	1.97143	1.6499e-23	Stomach	ClockLost
391712	1.97151	9.47273e-19	Stomach	ClockLost
1879	1.97161	1.2977e-23	Stomach	ClockLost
400720	1.97177	1.95054e-16	Stomach	ClockLost
10406	1.97272	9.49629e-05	Stomach	ClockLost
8447	1.97324	2.41678e-10	Stomach	ClockLost
5744	1.97364	1.37135e-13	Stomach	ClockLost
57216	1.97426	2.06785e-10	Stomach	ClockLost
51339	1.9744	7.72699e-17	Stomach	ClockLost
2219	1.97459	1.62854e-12	Stomach	ClockLost
2159	1.97496	2.47082e-09	Stomach	ClockLost
6623	1.97501	8.0157e-13	Stomach	ClockLost
113612	1.97605	2.65878e-27	Stomach	ClockLost
6447	1.97623	3.1722e-15	Stomach	ClockLost
7216	1.97642	1.35561e-23	Stomach	ClockLost
283731	1.97659	6.64957e-17	Stomach	ClockLost
339768	1.977	1.53773e-09	Stomach	ClockLost
10242	1.97825	6.33437e-16	Stomach	ClockLost
5087	1.97853	2.10863e-23	Stomach	ClockLost
7638	1.9807	6.05552e-20	Stomach	ClockLost
6567	1.9814	8.13383e-17	Stomach	ClockLost
192134	1.98145	0.000117914	Stomach	ClockLost
[truncated: 9,737 more rows]
